# Supplementary material for: Informing conservation strategies with museum genomics: Long‐term effects of past anthropogenic persecution on the elusive European wildcat
Source: Ecol Evol. 2021 Dec 3;11(24):17932–51. doi: 10.1002/ece3.8385 (PMC8717334; doi:10.1002/ece3.8385)
Supplement: Supplementary file 2 — Appendix S2 [file ECE3-11-17932-s001.xlsx]

## Sheet: Info
Title
Informing conservation strategies with museum genomics: long-term effects of past anthropogenic persecution on the elusive European wildcat
Authors
Alina von Thaden 1,2
Berardino Cocchiararo 1,3
Sarah Ashley Mueller 1,2
Tobias Erik Reiners 1
Katharina Reinert 1,4
Iris Tuchscherer 1,2
Axel Janke 2,3,5
Carsten Nowak 1,3
Affiliations
1 Conservation Genetics Group, Senckenberg Research Institute and Natural History Museum Frankfurt, Clamecystraße 12, 63571 Gelnhausen, Germany
2 Institute of Ecology, Evolution & Diversity, Johann Wolfgang Goethe-University, Biologicum, Max-von-Laue-Straße 13, 60438 Frankfurt am Main, Germany
3 LOEWE Centre for Translational Biodiversity Genomics (LOEWE-TBG), Senckenberganlage 25, 60325 Frankfurt am Main, Germany
4 Department of Physical Geography, Johann Wolfgang Goethe-University, Altenhöferallee 1, 60438 Frankfurt am Main, Germany
5 Senckenberg Biodiversity and Climate Research Centre, Senckenberg Gesellschaft für Naturforschung, Senckenberganlage 25, 60325 Frankfurt am Main, Germany

## Sheet: SXL1_Historical samples
Table S XL1: List of 175 historical wildcat specimens used in this study.
Sample ID	Collection ID	Collection	Sample type	Collection date	Collection locality	Sex	mtDNA data	haplotype	SNP data	SNP call rate	ADO	FA	Hybrid status	Temporal group	Metapopulation
FS001	1142	Staatliches Museum für Naturkunde Karlsruhe	dried tissue	1905	Baden-Württemberg	M	x	H03	x	1	0.012	0	WC	pre-bottleneck	West
FS002	37	Senckenberg Naturmuseum Frankfurt	dried tissue	1841	NA		x	H06
FS003	1398	Senckenberg Naturmuseum Frankfurt	dried tissue	1834	Hesse
FS004	3198	Senckenberg Naturmuseum Frankfurt	dried tissue	1912	Hesse	M	x	H22	x	1	0	0.004	WC	pre-bottleneck	West
FS005	4802	Senckenberg Naturmuseum Frankfurt	dried tissue	1907	Hesse	M			x	0.98	0	0	F2	excluded	excluded
FS006	5387	Senckenberg Naturmuseum Frankfurt	skin	1913	Rhineland-Palatinate
FS007	5651	Senckenberg Naturmuseum Frankfurt	skin	1915	Hesse	F	x	H40	x	1	0.323	0.008	WC	pre-bottleneck	West
FS008	9613	Senckenberg Naturmuseum Frankfurt	skin	1880	Baden-Württemberg	M	x	H05	x	1	0.028	0.01	WC	pre-bottleneck	West
FS009	9736	Senckenberg Naturmuseum Frankfurt	dried tissue	1889	NA	M	x	H40	x	0.99	0	0		excluded	excluded
FS010	9737	Senckenberg Naturmuseum Frankfurt	dried tissue	1841	Hesse		x	H06
FS011	9969	Senckenberg Naturmuseum Frankfurt	skin	1949	Hesse				MD	0.68				excluded	excluded
FS012	11359	Senckenberg Naturmuseum Frankfurt	skin	1951	Rhineland-Palatinate
FS013	15700	Senckenberg Naturmuseum Frankfurt	skin	1893	Hesse
FS014	78360	Senckenberg Naturmuseum Frankfurt	skin	1992	Hesse				MD	0.17				excluded	excluded
FS015	81970	Senckenberg Naturmuseum Frankfurt	skin	1994	Hesse	F	x	H03	x	1	0	0.006	WC	post-bottleneck	West
FS016	86252	Senckenberg Naturmuseum Frankfurt	skin	1996	Hesse	M	x	H03	x	1	0	0.003	WC	post-bottleneck	West
FS017	86531	Senckenberg Naturmuseum Frankfurt	skin	1997	Hesse	F	x	H03	x	1	0.06	0	WC	post-bottleneck	West
FS018	86532	Senckenberg Naturmuseum Frankfurt	skin	1997	Hesse	M	x	H03	x	1	0	0	WC	post-bottleneck	West
FS019	86838	Senckenberg Naturmuseum Frankfurt	skin	1997	Bavaria	F	x	H23	x	1	0.022	0	WC_Bx1	excluded	excluded
FS020	87775	Senckenberg Naturmuseum Frankfurt	skin	1997	Bavaria	M	x	H23	x	1	0.011	0.003	WC < 0.85	excluded	excluded
FS021	87776	Senckenberg Naturmuseum Frankfurt	skin	1996	Bavaria	M	x	H06	x	1	0	0	WC	post-bottleneck	Central
FS022	87777	Senckenberg Naturmuseum Frankfurt	skin	1996	Bavaria	M	x	H04	x	1	0.007	0	WC	post-bottleneck	Central
FS023	89700	Senckenberg Naturmuseum Frankfurt	skin	1999	Hesse	F	x	H05	x	1	0	0	WC	post-bottleneck	West
FS024	89701	Senckenberg Naturmuseum Frankfurt	skin	1999	Hesse	M	x	H05	x	1	0	0	WC	post-bottleneck	West
FS025	89946	Senckenberg Naturmuseum Frankfurt	skin	2000	Hesse	M	x	H04	x	1	0	0	WC	post-bottleneck	West
FS026	91350	Senckenberg Naturmuseum Frankfurt	skin	2001	Hesse	M			x	1	0	0	WC	post-bottleneck	West
FS027	94085	Senckenberg Naturmuseum Frankfurt	skin	1915	NA	M	x	H16	x	0.99	0	0		excluded	excluded
FS028	NMR999000024	Natuurhistorisch Museum Rotterdam	skin	1925	NA
FS029	ZMA.MAM.23331	Naturalis Biodiversity Center Leiden	dried tissue	1987	North Rhine-Westphalia	M	x	H13	x	1	0.392	0.002	F2	excluded	excluded
FS030	RMNH.MAM 59099 a	Naturalis Biodiversity Center Leiden	dried tissue	1878	Baden-Württemberg		x	H05
FS031	RMNH.MAM 59098.d	Naturalis Biodiversity Center Leiden	skin	1864	Rhineland-Palatinate
FS032	RMNH.MHM 59097.e	Naturalis Biodiversity Center Leiden	skin	1864	Rhineland-Palatinate
FS033	2 mittleres Präparat	Carl-Schweizer-Museum Murrhardt	skin	1896	Baden-Württemberg
FS034	1 oberes Präparat	Carl-Schweizer-Museum Murrhardt	skin	1920	Rhineland-Palatinate	F			x	0.95	0.24	0.003	WC	pre-bottleneck	West
FS035	3 unteres Präparat	Carl-Schweizer-Museum Murrhardt	skin	1920	Rhineland-Palatinate	M	x	H04	x	1	0	0	WC	pre-bottleneck	West
FS036	18969	Naturkundemuseum Stuttgart	skin	1883	Baden-Württemberg
FS037	302	Naturkundemuseum Stuttgart	skin	1846	Baden-Württemberg
FS038	2763a	Naturkundemuseum Stuttgart	dried tissue	1901	Baden-Württemberg
FS039	2763b	Naturkundemuseum Stuttgart	dried tissue	1901	Baden-Württemberg
FS040	2763c	Naturkundemuseum Stuttgart	dried tissue	1901	Baden-Württemberg
FS041	2763d	Naturkundemuseum Stuttgart	dried tissue	1901	Baden-Württemberg
FS042	18863	Naturkundemuseum Stuttgart	dried tissue	1862	Baden-Württemberg
FS043	18867	Naturkundemuseum Stuttgart	tooth	1880	Baden-Württemberg		x	H05
FS044	18868	Naturkundemuseum Stuttgart	turbinal bone	1881	Baden-Württemberg	M	x	H03	x	1	0	0	F1	excluded	excluded
FS045	18869	Naturkundemuseum Stuttgart	dried tissue	1866	Baden-Württemberg		x	H05
FS046	18871	Naturkundemuseum Stuttgart	bone	1882	Baden-Württemberg	F	x	H05	x	1	0.249	0.009	WC	pre-bottleneck	West
FS047	18874	Naturkundemuseum Stuttgart	dried tissue	1894	Baden-Württemberg	F	x	H04	x	1	0.061	0	WC	pre-bottleneck	West
FS048	18875	Naturkundemuseum Stuttgart	dried tissue	1881	Baden-Württemberg	M	x	H46	x	1	0.29	0.012	WC	pre-bottleneck	West
FS049	18876	Naturkundemuseum Stuttgart	dried tissue	1860	Baden-Württemberg
FS050	18889	Naturkundemuseum Stuttgart	skin	1889	Baden-Württemberg	M	x	H03	x	1	0.113	0.006	WC	pre-bottleneck	West
FS051	31938	Naturkundemuseum Stuttgart	dried tissue	1852	Baden-Württemberg	M	x	H06	x	1	0.157	0.044	WC	pre-bottleneck	West
FS052	40714	Naturkundemuseum Stuttgart	dried tissue	1978	Baden-Württemberg		x	H32
FS053	92	Naturkundemuseum Coburg	skin	1910	Thuringia
FS054	488	Naturkundemuseum Coburg	skin	1911	Bavaria
FS055	489	Naturkundemuseum Coburg	footpad	1958	Bavaria		x	H22	MD	0.19				excluded	excluded
FS056	414	Naturkundemuseum Coburg	skin	1940	Bavaria
FS057		Stadtmuseum Hofgeismar	dried tissue	1930	Hesse		x	H04
FS058	AM/0007	Zoologische Staatssammlung München	dried tissue	1844	Bavaria
FS059	AM/1080	Zoologische Staatssammlung München	dried tissue	1873	North Rhine-Westphalia
FS060	1901/3002	Zoologische Staatssammlung München	tooth	1901	Baden-Württemberg		x	H22
FS061	1901/3003	Zoologische Staatssammlung München	dried tissue	1901	Baden-Württemberg
FS062	1914/0023	Zoologische Staatssammlung München	bone	1914	Eifel
FS063	1950/0068	Zoologische Staatssammlung München	bone	1950	Rhineland-Palatinate	F	x	H16	x	1	0.025	0.01	WC	post-bottleneck	West
FS064	1951/0286	Zoologische Staatssammlung München	turbinal bone	1951	Lower Saxony	F	x	H06	x	1	0.032	0.009	WC	post-bottleneck	Central
FS065	1955/0118	Zoologische Staatssammlung München	dried tissue	1955	Lower Saxony		x	H06
FS066	1958/0018	Zoologische Staatssammlung München	dried tissue	1951	Eifel		x	H22
FS067	1962/0068	Zoologische Staatssammlung München	turbinal bone	1962	Rhineland-Palatinate	F	x	H04	x	1	0.029	0	WC	post-bottleneck	West
FS068	I 750 A1	Museum Burg Mylau	skin	1945	NA	F	x	H23	x	0.98	0.021	0		excluded	excluded
FS069	73.6	Institut für Forstbotanik und Forstzoologie der TU Dresden	tooth	1882	Baden-Württemberg	F	x	H05	x	1	0.05	0.006	WC	pre-bottleneck	West
FS070	73.7	Institut für Forstbotanik und Forstzoologie der TU Dresden	dried tissue	1882	Hesse
FS071	7679	Göteborgs Naturhistorika Museum	turbinal bone	1954	NA
FS072	73.1	Institut für Forstbotanik und Forstzoologie der TU Dresden	turbinal bone	1882	Baden-Württemberg
FS073	73.31	Institut für Forstbotanik und Forstzoologie der TU Dresden	tooth	1888	Saxony-Anhalt		x	H04	MD	0.18				excluded	excluded
FS074	73.39	Institut für Forstbotanik und Forstzoologie der TU Dresden	tooth	1911	Thuringia		x	H16
FS075	MAM145	Landesmuseum Natur und Mensch Oldenburg	turbinal bone	1990	Rhineland-Palatinate	M	x	H04	x	1	0.402	0.029	WC	post-bottleneck	West
FS076	MAM146	Landesmuseum Natur und Mensch Oldenburg	turbinal bone	1990	Rhineland-Palatinate		x	H22	MD	0.23				excluded	excluded
FS077		Landesmuseum Natur und Mensch Oldenburg	footpad	1885	Rheinwald
FS078		Landesmuseum Natur und Mensch Oldenburg	skin	1867	Harz	M	x	H04	x	1	0	0	WC	pre-bottleneck	Central
FS079	L856/3031	Biological Museum Lund University	dried tissue	1856	Thuringia
FS080	L856/3030	Biological Museum Lund University	skin	1856	Thuringia
FS081	O.2659	Landesmuseum Hannover	dried tissue	1951	Lower Saxony	M	x	H04	x	1	0.03	0.004	WC	post-bottleneck	Central
FS082	CN 99	Natural History Museum of Denmark, Copenhagen	skin	1830	NA		x	H22	MD	0.6				excluded	excluded
FS083	CN 1154	Natural History Museum of Denmark, Copenhagen	footpad	1907	NA	M	x	H03	x	1	0.007	0		excluded	excluded
FS084	CN 1155	Natural History Museum of Denmark, Copenhagen	skin	1907	NA	F	x	H22	x	0.98	0.009	0		excluded	excluded
FS085	CN 1156	Natural History Museum of Denmark, Copenhagen	turbinal bone	1850	NA		x	H06
FS086	51 MAM 4183	Naturkundemuseum im Ottoneum Kassel	dried tissue	1968	Lower Saxony
FS087	51 MAM 2094	Naturkundemuseum im Ottoneum Kassel	tooth	1958	Hesse
FS088	51 MAM 2202	Naturkundemuseum im Ottoneum Kassel	tooth	1953	Hesse	M	x	H16	x	1	0.04	0	DC	excluded	excluded
FS089	51 MAM 3000	Naturkundemuseum im Ottoneum Kassel	turbinal bone	1958	Hesse
FS090	51 MAM 4192	Naturkundemuseum im Ottoneum Kassel	dried tissue	1968	Hesse	M	x	H03	x	1	0	0	WC	post-bottleneck	Central
FS091	51 MAM 4200	Naturkundemuseum im Ottoneum Kassel	dried tissue	1969	Hesse	M			x	1	0.01	0	WC	post-bottleneck	Central
FS092	51 MAM 4201	Naturkundemuseum im Ottoneum Kassel	dried tissue	1969	Hesse	F	x	H03	x	1	0.05	0	WC	post-bottleneck	Central
FS093	51 MAM 4179	Naturkundemuseum im Ottoneum Kassel	dried tissue	1967	Hesse	M	x	H16	x	1	0.015	0.009	DC	excluded	excluded
FS094	51 MAM 4180	Naturkundemuseum im Ottoneum Kassel	tooth	1967	Hesse	M	x	H16	x	1	0	0	DC	excluded	excluded
FS095	51 MAM 4184	Naturkundemuseum im Ottoneum Kassel	dried tissue	1967	Hesse	M	x	H16	x	1	0	0	DC	excluded	excluded
FS096	MA-PR_862a	Museum Wiesbaden	skin	1911	Hesse	M	x	H05	x	1	0	0	WC	pre-bottleneck	West
FS097	MA-PR_862b	Museum Wiesbaden	dried tissue	1911	Hesse	M	x	H05	x	1	0	0	WC	pre-bottleneck	West
FS098	MA-PR_1014	Museum Wiesbaden	skin	1925	Hesse
FS099	MA-PR_1015	Museum Wiesbaden	skin	1925	Hesse
FS100	MA-PR_1022	Museum Wiesbaden	skin	1926	Hesse
FS101	MA-PR_1493	Museum Wiesbaden	skin	1963	Hesse	F	x	H03	x	1	0.017	0	WC	post-bottleneck	West
FS102	MA-SK_388a	Museum Wiesbaden	turbinal bone	1921	NA
FS103	MA-SK_388b	Museum Wiesbaden	turbinal bone	1921	NA
FS104	MA-SK_845	Museum Wiesbaden	turbinal bone	1916	Hesse
FS105	1942	Zoologische Sammlung der Martin-Luther-Universität Halle-Wittenberg	tooth	1942	Harz	M	x	H04	x	1	0	0	WC	post-bottleneck	Central
FS106	1952/1098	Zoologische Sammlung der Martin-Luther-Universität Halle-Wittenberg	tooth	1952	Saxony-Anhalt		x	H22	MD	0.49				excluded	excluded
FS107	1952/1330	Zoologische Sammlung der Martin-Luther-Universität Halle-Wittenberg	dried tissue	1952	Saxony-Anhalt		x	H22
FS108	1954/1211	Zoologische Sammlung der Martin-Luther-Universität Halle-Wittenberg	dried tissue	1954	Saxony-Anhalt	M	x	H22	x	1	0.351	0.02	WC	post-bottleneck	Central
FS109	1956/183	Zoologische Sammlung der Martin-Luther-Universität Halle-Wittenberg	skin	1956	Saxony-Anhalt
FS110	1957/892	Zoologische Sammlung der Martin-Luther-Universität Halle-Wittenberg	turbinal bone	1957	Saxony-Anhalt	M	x	H22	x	1	0	0	WC	post-bottleneck	Central
FS111	1957/1048	Zoologische Sammlung der Martin-Luther-Universität Halle-Wittenberg	tooth	1957	Saxony-Anhalt		x	H22
FS112	1959/952	Zoologische Sammlung der Martin-Luther-Universität Halle-Wittenberg	skin	1959	Saxony-Anhalt	M			x	0.99	0.132	0.008	WC	post-bottleneck	Central
FS113	1959/1089	Zoologische Sammlung der Martin-Luther-Universität Halle-Wittenberg	dried tissue	1959	Saxony-Anhalt		x	H22
FS114	1962/477	Zoologische Sammlung der Martin-Luther-Universität Halle-Wittenberg	skin	1962	Saxony-Anhalt
FS115	1963/735	Zoologische Sammlung der Martin-Luther-Universität Halle-Wittenberg	skin	1963	Saxony-Anhalt	F	x	H06	x	1	0	0	WC	post-bottleneck	Central
FS116	1964/450	Zoologische Sammlung der Martin-Luther-Universität Halle-Wittenberg	skin	1964	Saxony-Anhalt
FS117	1965/116	Zoologische Sammlung der Martin-Luther-Universität Halle-Wittenberg	skin	1965	Saxony-Anhalt	F	x	H22	x	1	0	0	WC	post-bottleneck	Central
FS118	1969/287	Zoologische Sammlung der Martin-Luther-Universität Halle-Wittenberg	skin	1969	Saxony-Anhalt	F	x	H06	x	1	0	0	WC	post-bottleneck	Central
FS119	1969/849	Zoologische Sammlung der Martin-Luther-Universität Halle-Wittenberg	skin	1969	Thuringia	M	x	H26	x	1	0.031	0	DC	excluded	excluded
FS120	1969/850	Zoologische Sammlung der Martin-Luther-Universität Halle-Wittenberg	skin	1969	Hesse	F	x	H22	x	1	0	0	WC	post-bottleneck	Central
FS121	1974/015	Zoologische Sammlung der Martin-Luther-Universität Halle-Wittenberg	skin	1974	Saxony-Anhalt	M	x	H16	x	1	0	0	DC	excluded	excluded
FS122	1974/078	Zoologische Sammlung der Martin-Luther-Universität Halle-Wittenberg	skin	1974	Saxony-Anhalt	?	x	H16	x	1	0	0.003	DC	excluded	excluded
FS123	1978/275	Zoologische Sammlung der Martin-Luther-Universität Halle-Wittenberg	skin	1978	Saxony-Anhalt
FS124	1979/044	Zoologische Sammlung der Martin-Luther-Universität Halle-Wittenberg	skin	1979	Saxony-Anhalt
FS125	1979/054	Zoologische Sammlung der Martin-Luther-Universität Halle-Wittenberg	skin	1979	Saxony-Anhalt
FS126	1979/056	Zoologische Sammlung der Martin-Luther-Universität Halle-Wittenberg	skin	1979	Thuringia
FS127	1979/059	Zoologische Sammlung der Martin-Luther-Universität Halle-Wittenberg	skin	1979	Saxony-Anhalt
FS128	1979/150	Zoologische Sammlung der Martin-Luther-Universität Halle-Wittenberg	skin	1979	Saxony-Anhalt
FS129	1979/235	Zoologische Sammlung der Martin-Luther-Universität Halle-Wittenberg	skin	1979	Saxony-Anhalt
FS130	1980/053	Zoologische Sammlung der Martin-Luther-Universität Halle-Wittenberg	skin	1980	Saxony-Anhalt
FS131	1980/211	Zoologische Sammlung der Martin-Luther-Universität Halle-Wittenberg	skin	1980	Saxony-Anhalt	F			x	1	0.227	0.016	WC	post-bottleneck	Central
FS132	1980/212	Zoologische Sammlung der Martin-Luther-Universität Halle-Wittenberg	skin	1980	Saxony-Anhalt
FS133	1981/095	Zoologische Sammlung der Martin-Luther-Universität Halle-Wittenberg	skin	1981	Saxony-Anhalt
FS134	1980/001	Zoologische Sammlung der Martin-Luther-Universität Halle-Wittenberg	skin	1980	Saxony-Anhalt
FS135	MAM 1932-0014	Zoologisches Forschungsmuseum Alexander Koenig Bonn	skin	1861	Saxony-Anhalt
FS136	MAM 1986-0032	Zoologisches Forschungsmuseum Alexander Koenig Bonn	tooth	1897	Hesse		x	H16
FS137	MAM 1986-0019	Zoologisches Forschungsmuseum Alexander Koenig Bonn	dried tissue	1900	North Rhine-Westphalia		x	H04
FS138	MAM 1986-0024	Zoologisches Forschungsmuseum Alexander Koenig Bonn	turbinal bone	1905	Rhineland-Palatinate
FS139	MAM 1986-0022	Zoologisches Forschungsmuseum Alexander Koenig Bonn	tooth	1908	Rhineland-Palatinate		x	H04
FS140	MAM 1981-0923	Zoologisches Forschungsmuseum Alexander Koenig Bonn	turbinal bone	1909	Hesse
FS141	MAM 1986-0021	Zoologisches Forschungsmuseum Alexander Koenig Bonn	tooth	1909	Hesse	F	x	H40	x	1	0.091	0.008	WC	pre-bottleneck	West
FS142	MAM 1986-0033	Zoologisches Forschungsmuseum Alexander Koenig Bonn	turbinal bone	1913	Rhineland-Palatinate
FS143	MAM 1986-0031	Zoologisches Forschungsmuseum Alexander Koenig Bonn	dried tissue	1915	Rhineland-Palatinate
FS144	MAM 1986-0020	Zoologisches Forschungsmuseum Alexander Koenig Bonn	dried tissue	1916	Rhineland-Palatinate	M	x	H04	x	1	0	0	WC	pre-bottleneck	West
FS145	MAM 1931-0129	Zoologisches Forschungsmuseum Alexander Koenig Bonn	dried tissue	1931	Rhineland-Palatinate
FS146	MAM 1935-0401	Zoologisches Forschungsmuseum Alexander Koenig Bonn	turbinal bone	1935	Rhineland-Palatinate
FS147	MAM 1937-0042	Zoologisches Forschungsmuseum Alexander Koenig Bonn	tooth	1937	Rhineland-Palatinate		x	H03
FS148	MAM 1937-0290	Zoologisches Forschungsmuseum Alexander Koenig Bonn	turbinal bone	1937	Rhineland-Palatinate		x	H16
FS149	1594a	Pfalzmuseum für Naturkunde Bad Dürkheim	skin	1920	Rhineland-Palatinate
FS150	1594b	Pfalzmuseum für Naturkunde Bad Dürkheim	skin	1920	Rhineland-Palatinate
FS151	K152007	BUND Rheinland-Pfalz	skin	1966	North Rhine-Westphalia	M	x	H22	x	1	0.03	0	WC	post-bottleneck	West
FS152	K152183	Naturkundemuseum Mauritianum Altenburg	footpad	1850	Saxony
FS316	ZMB_MAM_4092	Museum für Naturkunde Berlin	dried tissue	1871	Saxony-Anhalt		x	H04	MD	0.22				excluded	excluded
FS317	ZMB_MAM_12674	Museum für Naturkunde Berlin	dried tissue	1902	Harz	M			x	1	0.039	0	WC	pre-bottleneck	Central
FS318	ZMB_MAM_14467	Museum für Naturkunde Berlin	skin	1909	Saxony-Anhalt	M	x	H22	x	1	0.218	0	WC	pre-bottleneck	Central
FS319	ZMB_MAM_41552	Museum für Naturkunde Berlin	skin	1928	Hesse
FS320	ZMB_MAM_45117	Museum für Naturkunde Berlin	dried tissue	1894	North Rhine-Westphalia	M			x	1	0.089	0	F1	excluded	excluded
FS321	ZMB_MAM_45121	Museum für Naturkunde Berlin	skin	1893	Hesse	F	x	H05	x	1	0.149	0.015	WC	pre-bottleneck	Central
FS322	ZMB_MAM_45122	Museum für Naturkunde Berlin	dried tissue	1877	Lower Saxony
FS323	ZMB_MAM_45123	Museum für Naturkunde Berlin	skin	1887	Rhineland-Palatinate	M			x	1	0	0	WC	pre-bottleneck	West
FS324	ZMB_MAM_50731	Museum für Naturkunde Berlin	dried tissue	1963	Harz	F	x	H16	x	1	0.164	0.011	WC	post-bottleneck	Central
FS325	ZMB_MAM_51128	Museum für Naturkunde Berlin	dried tissue	1964	Thuringia	M	x	H22	x	1	0	0	WC	post-bottleneck	Central
FS326	ZMB_MAM_62816	Museum für Naturkunde Berlin	skin	1898	NA	M	x	H21	x	1	0	0	DC	excluded	excluded
FS327	ZMB_MAM_95241	Museum für Naturkunde Berlin	skin	1962	Saxony-Anhalt	M	x	H06	x	1	0.058	0	WC	post-bottleneck	Central
FS328	ZMB_Mam_12174	Museum für Naturkunde Berlin	turbinal bone	1901	Saxony-Anhalt
FS330	ZMB_Mam_14468(1)	Museum für Naturkunde Berlin	turbinal bone	1885	North Rhine-Westphalia				MD	0.61				excluded	excluded
FS333	ZMB_Mam_22443	Museum für Naturkunde Berlin	dried tissue	1916	Rhineland-Palatinate	F	x	H04	x	0.99	0.07	0.011	WC	pre-bottleneck	West
FS335	ZMB_Mam_22468	Museum für Naturkunde Berlin	dried tissue	1901	Saxony-Anhalt		x	H22
FS342	ZMB_Mam_45118	Museum für Naturkunde Berlin	turbinal bone	1894	North Rhine-Westphalia
FS343	ZMB_Mam_45124	Museum für Naturkunde Berlin	turbinal bone	1888	North Rhine-Westphalia	M	x	H05	x	1	0.068	0	WC	pre-bottleneck	Central
FS344	ZMB_Mam_62731	Museum für Naturkunde Berlin	dried tissue	1899	Harz	F			x	0.97	0	0	DC	excluded	excluded
FS357	ZMB_Mam_70399	Museum für Naturkunde Berlin	turbinal bone	1905	Lower Saxony
FS358	ZMB_Mam_7964	Museum für Naturkunde Berlin	dried tissue	1895	Harz		x	H04
FS359	ZMB_Mam_91520	Museum für Naturkunde Berlin	turbinal bone	1940	Rhineland-Palatinate	F	x	H04	x	1	0.097	0.003	WC	post-bottleneck	West
FS360	ZMB_Mam_94188	Museum für Naturkunde Berlin	turbinal bone	1928	Rhineland-Palatinate

## Sheet: SXL2_Contemporary samples
Table S XL2: List of 650 contemporary wildcat samples used in this study.
Sample ID	Sample type	Collection date	Collection locality	Sex	SNP data	Hybrid status	Metapopulation
FS0033m	hairs	2010	Hesse	M	x	WC	Central
FS0035m	tissue	2010	North Rhine-Westphalia	M	x	WC	Central
FS0036m	tissue	2009	Thuringia	M	x	WC	Central
FS0037m	tissue	2009	Lower Saxony	M	x	WC	Central
FS0041m	tissue	2010	Lower Saxony	M	x	WC_Bx1	excluded
FS0044m	hairs	2012	Thuringia	M	x	WC	Central
FS0045f	hairs	2012	North Rhine-Westphalia	F	x	WC	Central
FS0046f	hairs	2012	Thuringia	F	x	WC	Central
FS0049f	hairs	2012	Thuringia	F	x	WC	Central
FS0050f	hairs	2012	Thuringia	F	x	WC	Central
FS0056m	tissue	2010	Hesse	M	x	WC	Central
FS0059f	hairs	2012	Rhineland-Palatinate	F	x	WC	West
FS0063m	tissue	2012	Hesse	M	x	WC	Central
FS0067f	hairs	2012	Hesse	F	x	WC	Central
FS0068m	tissue	2012	Hesse	M	x	WC	Central
FS0069f	hairs	2012	Bavaria	F	x	WC	Central
FS0070m	tissue	2012	Hesse	M	x	WC	Central
FS0071m	tissue	2012	Hesse	M	x	WC	West
FS0078m	hairs	2012	Thuringia	M	x	WC	Central
FS0080m	hairs	2012	Thuringia	M	x	WC	Central
FS0082m	tissue	2011	Bavaria	M	x	WC	Central
FS0083m	tissue	2011	Hesse	M	x	WC	West
FS0084m	tissue	2010	Hesse	M	x	WC	Central
FS0085m	tissue	2010	Hesse	M	x	WC	Central
FS0086f	tissue	2013	Lower Saxony	F	x	WC	Central
FS0088m	hairs	2012	Rhineland-Palatinate	M	x	WC	West
FS0094f	hairs	2012	Thuringia	F	x	WC	Central
FS0100m	hairs	2014	Thuringia	M	x	WC	Central
FS0101m	hairs	2014	Bavaria	M	x	WC	Central
FS0105m	hairs	2015	Bavaria	M	x	WC	Central
FS0108m	hairs	2015	Rhineland-Palatinate	M	x	WC	West
FS0125m	hairs	2015	Bavaria	M	x	WC	Central
FS0126f	hairs	2015	Bavaria	F	x	WC	Central
FS0130f	blood	2011	Baden-Württemberg	F	x	WC < 0.85	excluded
FS0145m	tissue	2010	Saxony-Anhalt	M	x	WC	Central
FS0146f	tissue	2008	Saxony-Anhalt	M	x	WC	Central
FS0147m	tissue	2011	Saxony-Anhalt	M	x	WC	Central
FS0149f	tissue	2009	Saxony-Anhalt	F	x	WC	Central
FS0150f	tissue	2011	Thuringia	F	x	WC	Central
FS0151m	tissue	2011	Thuringia	M	x	WC	Central
FS0153m	tissue	2012	Hesse	M	x	WC	Central
FS0174m	blood	2011	Baden-Württemberg	M	x	WC	West
FS0177f	tissue	2010	Lower Saxony	F	x	WC	Central
FS0178f	blood	2010	Baden-Württemberg	F	x	WC	West
FS0196f	hairs	2012	Saarland	F	x	WC	West
FS0200m	hairs	2013	Hesse	M	x	WC	Central
FS0210f	tissue	2010	Rhineland-Palatinate	F	x	WC_Bx1	excluded
FS0213m	hairs	2010	Hesse	M	x	WC	Central
FS0214f	tissue	2016	Lower Saxony	F	x	WC	Central
FS0220m	hairs	2014	Saarland	M	x	WC	West
FS0223m	hairs	2014	Hesse	M	x	WC < 0.85	excluded
FS0226m	hairs	2014	Saarland	M	x	WC	West
FS0236m	hairs	2014	Hesse	M	x	WC	Central
FS0238m	hairs	2014	Hesse	M	x	WC	contact zone
FS0252m	hairs	2015	Saxony-Anhalt	M	x	WC	Central
FS0257f	hairs	2015	Rhineland-Palatinate	M	x	WC	West
FS0258m	hairs	2014	Bavaria	M	x	WC_Bx1	excluded
FS0261m	hairs	2014	Rhineland-Palatinate	M	x	WC	West
FS0262m	hairs	2014	Thuringia	M	x	WC	Central
FS0268f	hairs	2014	Hesse	F	x	WC	Central
FS0271m	hairs	2015	Bavaria	M	x	WC	Central
FS0275m	hairs	2012	Thuringia	M	x	WC	Central
FS0282f	hairs	2013	Thuringia	F	x	WC	Central
FS0283m	hairs	2014	Thuringia	M	x	WC	Central
FS0286f	hairs	2014	Bavaria	F	x	WC	Central
FS0287f	hairs	2011	North Rhine-Westphalia	F	x	WC	Central
FS0298m	hairs	2014	Hesse	M	x	WC	Central
FS0302m	hairs	2012	Baden-Württemberg	M	x	WC	West
FS0304m	hairs	2012	Thuringia	M	x	WC	Central
FS0307m	hairs	2015	Hesse	M	x	WC	Central
FS0310m	hairs	2015	Bavaria	M	x	WC	Central
FS0319m	hairs	2010	Hesse	M	x	WC	Central
FS0323m	hairs	2015	Rhineland-Palatinate	M	x	WC	West
FS0330f	hairs	2016	Bavaria	F	x	WC	Central
FS0337m	hairs	2014	Hesse	M	x	WC	contact zone
FS0343m	hairs	2014	Thuringia	M	x	WC	Central
FS0350m	hairs	2012	Bavaria	M	x	WC	Central
FS0358m	hairs	2014	Saarland	M	x	WC	West
FS0379f	hairs	2015	Bavaria	F	x	WC	Central
FS0382m	hairs	2012	Rhineland-Palatinate	M	x	WC_Bx1	excluded
FS0384m	tissue	2010	Saxony-Anhalt	M	x	WC	Central
FS0387m	hairs	2014	Rhineland-Palatinate	M	x	WC	West
FS0388m	hairs	2014	Baden-Württemberg	M	x	WC	West
FS0392f	hairs	2010	Hesse	F	x	WC	Central
FS0402m	hairs	2014	Bavaria	M	x	WC	Central
FS0416f	hairs	2014	Thuringia	F	x	WC	Central
FS0423m	hairs	2011	Hesse	M	x	WC	Central
FS0430m	hairs	2014	Lower Saxony	M	x	WC	Central
FS0442m	hairs	2014	Rhineland-Palatinate	M	x	WC	West
FS0445m	hairs	2012	Bavaria	M	x	WC	Central
FS0453m	hairs	2012	Thuringia	M	x	WC	Central
FS0461m	hairs	2014	Saarland	M	x	WC	West
FS0473m	hairs	2013	North Rhine-Westphalia	M	x	WC	West
FS0481m	hairs	2013	Lower Saxony	M	x	WC	Central
FS0501m	hairs	2014	North Rhine-Westphalia	M	x	WC	West
FS0513f	hairs	2012	Thuringia	F	x	WC	Central
FS0522f	hairs	2014	Baden-Württemberg	F	x	WC	West
FS0552m	hairs	2015	Bavaria	M	x	WC	Central
FS0558f	blood	2010	Baden-Württemberg	F	x	DC	excluded
FS0562f	blood	2010	Baden-Württemberg	F	x	WC	West
FS0569m	tissue	2009	Baden-Württemberg	M	x	WC	West
FS0570f	hairs	2009	Bavaria	F	x	WC	Central
FS0571f	hairs	2010	Bavaria	F	x	WC_Bx1	excluded
FS0575m	hairs	2010	Bavaria	M	x	WC	Central
FS0577m	tissue	2011	Bavaria	M	x	WC	Central
FS0579m	tissue	2008	Bavaria	M	x	WC_Bx1	excluded
FS0580f	hairs	2010	Bavaria	M	x	WC	Central
FS0581f	hairs	2012	Bavaria	F	x	WC	Central
FS0589m	tissue	2011	Bavaria	M	x	WC	Central
FS0591m	hairs	2012	Bavaria	M	x	WC	Central
FS0592m	tissue	2008	Bavaria	M	x	WC < 0.85	excluded
FS0599m	tissue	2011	Saarland	M	x	WC	West
FS0623f	tissue	2012	Thuringia	M	x	WC	Central
FS0628f	tissue	2013	Thuringia	F	x	WC	Central
FS0629f	tissue	2012	Thuringia	F	x	WC	Central
FS0632m	blood	2014	Rhineland-Palatinate	M	x	WC	West
FS0676m	hairs	2012	Hesse	M	x	WC	Central
FS0680m	hairs	2011	Hesse	M	x	WC	contact zone
FS0685f	tissue	2010	Hesse	F	x	WC	contact zone
FS0686f	tissue	2010	Hesse	F	x	WC	Central
FS0687f	tissue	2011	Hesse	F	x	WC	Central
FS0688f	tissue	2011	Hesse	F	x	WC	West
FS0690f	tissue	2010	Hesse	F	x	WC	Central
FS0693f	tissue	2010	Hesse	M	x	WC	contact zone
FS0697m	hairs	2010	Hesse	M	x	WC	Central
FS0698f	tissue	2009	Hesse	F	x	WC	West
FS0700m	tissue	2011	Hesse	M	x	WC	West
FS0701m	tissue	2010	Hesse	M	x	WC	Central
FS0702m	tissue	2012	Hesse	M	x	WC	West
FS0703m	tissue	2012	Hesse	M	x	WC	Central
FS0704m	tissue	2012	Hesse	M	x	WC	West
FS0705m	tissue	2011	Hesse	M	x	WC	West
FS0706m	tissue	2011	Hesse	M	x	WC	West
FS0707m	tissue	2012	Hesse	M	x	WC	West
FS0708m	tissue	2010	Hesse	M	x	WC	Central
FS0709m	tissue	2010	Hesse	M	x	WC	Central
FS0711m	tissue	2009	Hesse	M	x	WC	West
FS0713m	hairs	2010	Hesse	M	x	WC	Central
FS0715m	tissue	2009	Hesse	M	x	WC	Central
FS0717m	tissue	2009	Hesse	M	x	WC	West
FS0719m	hairs	2012	Hesse	M	x	WC	Central
FS0722f	tissue	2011	Hesse	F	x	WC	Central
FS0723f	tissue	2010	Hesse	F	x	WC	Central
FS0724f	tissue	2012	Hesse	M	x	WC	Central
FS0725m	tissue	2009	Hesse	M	x	WC	Central
FS0726m	tissue	2011	Hesse	M	x	WC	Central
FS0727m	tissue	2010	Hesse	M	x	WC	Central
FS0729m	tissue	2009	Hesse	M	x	WC	West
FS0730f	tissue	2012	Hesse	M	x	WC	West
FS0732f	tissue	2009	Hesse	F	x	WC	West
FS0734m	tissue	2011	Hesse	M	x	WC	West
FS0735m	tissue	2011	Hesse	M	x	WC	West
FS0737f	tissue	2010	Hesse	F	x	WC	Central
FS0738f	tissue	2010	Hesse	F	x	WC	Central
FS0739f	tissue	2010	Hesse	F	x	WC	Central
FS0744m	tissue	2009	Hesse	M	x	WC	Central
FS0775f	tissue	2011	Hesse	M	x	WC	Central
FS0776f	tissue	2011	Hesse	F	x	WC	Central
FS0779m	hairs	2010	Hesse	F	x	WC	Central
FS0781m	tissue	2011	Hesse	M	x	WC	Central
FS0782m	tissue	2011	Hesse	M	x	WC	Central
FS0783m	tissue	2010	Hesse	M	x	WC	Central
FS0784m	tissue	2012	Hesse	M	x	WC	Central
FS0785m	tissue	2010	Hesse	M	x	WC	contact zone
FS0786m	tissue	2010	Hesse	M	x	WC	Central
FS0788m	tissue	2009	Hesse	M	x	WC	West
FS0790m	hairs	2010	Hesse	M	x	WC	Central
FS0793m	tissue	2011	Hesse	M	x	WC	contact zone
FS0795m	hairs	2010	Hesse	M	x	WC	Central
FS0816m	hairs	2014	Bavaria	M	x	WC	Central
FS0820m	hairs	2014	Lower Saxony	M	x	WC	Central
FS0821m	hairs	2013	Rhineland-Palatinate	M	x	WC	West
FS0822m	hairs	2015	Hesse	M	x	WC	Central
FS0831m	hairs	2012	Thuringia	M	x	WC	Central
FS0834m	hairs	2014	North Rhine-Westphalia	M	x	WC	Central
FS0838m	tissue	2013	Lower Saxony	M	x	WC	Central
FS0841m	hairs	2013	Saxony-Anhalt	M	x	WC	Central
FS0843m	tissue	2014	Hesse	M	x	WC	Central
FS0855m	tissue	2013	Hesse	M	x	WC	West
FS0858m	hairs	2013	Lower Saxony	M	x	WC	Central
FS0887f	hairs	2014	Rhineland-Palatinate	F	x	WC	West
FS0892m	hairs	2008	Rhineland-Palatinate	M	x	WC < 0.85	excluded
FS0893m	hairs	2008	Rhineland-Palatinate	M	x	WC	West
FS0896m	tissue	2014	Hesse	M	x	WC	Central
FS0897f	tissue	2013	Hesse	F	x	WC	West
FS0938m	hairs	2014	Baden-Württemberg	M	x	WC_Bx1	excluded
FS0941m	hairs	2013	North Rhine-Westphalia	M	x	WC	contact zone
FS0942m	tissue	2013	Hesse	M	x	WC	West
FS0943m	tissue	2014	Hesse	M	x	WC	contact zone
FS0945f	tissue	2013	Thuringia	F	x	WC	Central
FS0946m	tissue	2013	Thuringia	M	x	WC	Central
FS0953m	hairs	2014	Bavaria	M	x	WC < 0.85	excluded
FS0954f	hairs	2014	Bavaria	F	x	WC	Central
FS0956f	hairs	2014	Bavaria	F	x	WC	Central
FS0960m	hairs	2014	Rhineland-Palatinate	M	x	WC	West
FS0962f	hairs	2014	Hesse	F	x	WC	Central
FS0963f	hairs	2014	Hesse	F	x	WC	Central
FS0965f	hairs	2013	Rhineland-Palatinate	F	x	WC	West
FS0966m	hairs	2014	Lower Saxony	M	x	WC	Central
FS0972m	tissue	2013	Hesse	M	x	WC	contact zone
FS0974m	tissue	2013	Hesse	M	x	WC	contact zone
FS1027m	hairs	2015	Hesse	M	x	WC	Central
FS1028m	hairs	2015	Bavaria	M	x	WC	Central
FS1063m	hairs	2015	Bavaria	M	x	WC	Central
FS1066m	hairs	2012	Lower Saxony	M	x	WC	Central
FS1067m	hairs	2013	Lower Saxony	M	x	WC_Bx1	excluded
FS1068m	hairs	2010	Lower Saxony	M	x	WC	Central
FS1076m	hairs	2015	Bavaria	M	x	WC	Central
FS1109m	tissue	2012	Hesse	M	x	WC	West
FS1120f	tissue	2013	Hesse	F	x	WC	West
FS1166m	hairs	2012	Lower Saxony	M	x	WC	Central
FS1176f	blood	2014	Rhineland-Palatinate	F	x	WC	West
FS1182m	hairs	2015	North Rhine-Westphalia	M	x	WC	contact zone
FS1188f	tissue	2013	Hesse	F	x	WC	Central
FS1189f	tissue	2013	Hesse	F	x	WC	West
FS1190f	tissue	2012	Hesse	F	x	WC	West
FS1191m	tissue	2013	Hesse	M	x	WC	West
FS1193m	tissue	2013	Hesse	M	x	WC	West
FS1196f	tissue	2013	Hesse	F	x	WC	West
FS1197f	tissue	2013	Hesse	F	x	WC	West
FS1199f	tissue	2013	Hesse	F	x	WC	Central
FS1201f	hairs	2013	Hesse	F	x	WC_Bx1	excluded
FS1207m	hairs	2016	Saxony	M	x	WC	Central
FS1208f	blood	2015	Rhineland-Palatinate	F	x	WC	West
FS1258m	tissue	2015	Saxony	M	x	WC	Central
FS1259m	hairs	2015	Bavaria	M	x	WC	Central
FS1260m	hairs	2015	Bavaria	M	x	WC	Central
FS1262m	hairs	2015	Bavaria	M	x	WC	Central
FS1263m	hairs	2015	Bavaria	M	x	WC	Central
FS1270f	hairs	2012	Lower Saxony	F	x	WC	Central
FS1276m	hairs	2013	Lower Saxony	M	x	WC	Central
FS1280f	tissue	2010	Lower Saxony	F	x	WC	Central
FS1284m	tissue	2012	Lower Saxony	M	x	WC	Central
FS1285m	tissue	2009	Lower Saxony	M	x	WC	Central
FS1287m	hairs	2012	Lower Saxony	M	x	WC	Central
FS1291f	tissue	2010	Lower Saxony	F	x	WC	Central
FS1296m	tissue	2008	Lower Saxony	M	x	WC	Central
FS1298m	tissue	2013	Lower Saxony	M	x	WC	Central
FS1303m	hairs	2010	Lower Saxony	M	x	WC	Central
FS1308f	tissue	2012	Lower Saxony	F	x	WC < 0.85	excluded
FS1309f	tissue	2012	Lower Saxony	F	x	WC	Central
FS1311f	tissue	2010	Lower Saxony	F	x	WC	Central
FS1314m	tissue	2010	Lower Saxony	M	x	WC	Central
FS1316m	tissue	2010	Lower Saxony	M	x	WC	Central
FS1317m	tissue	2010	Lower Saxony	M	x	WC	Central
FS1319m	hairs	2008	Lower Saxony	M	x	WC	Central
FS1321f	hairs	2013	North Rhine-Westphalia	F	x	WC	Central
FS1329m	tissue	2012	North Rhine-Westphalia	M	x	WC	West
FS1330m	hairs	2010	North Rhine-Westphalia	M	x	WC	West
FS1331m	hairs	2012	North Rhine-Westphalia	M	x	WC	West
FS1334f	hairs	2012	North Rhine-Westphalia	M	x	WC	Central
FS1335m	tissue	2011	North Rhine-Westphalia	M	x	WC	Central
FS1336m	tissue	2012	North Rhine-Westphalia	M	x	WC	West
FS1346f	hairs	2012	Rhineland-Palatinate	M	x	WC	West
FS1348f	hairs	2011	Rhineland-Palatinate	F	x	WC < 0.85	excluded
FS1350m	hairs	2012	Rhineland-Palatinate	M	x	WC	West
FS1352f	tissue	2010	Rhineland-Palatinate	F	x	WC	West
FS1355m	tissue	2011	Rhineland-Palatinate	M	x	WC	West
FS1356m	tissue	2011	Rhineland-Palatinate	M	x	WC	West
FS1357m	tissue	2010	Rhineland-Palatinate	M	x	WC	West
FS1364m	hairs	2010	Rhineland-Palatinate	M	x	WC	West
FS1376f	hairs	2012	Rhineland-Palatinate	M	x	WC	West
FS1377f	blood	2012	Rhineland-Palatinate	F	x	WC	West
FS1382f	tissue	2010	Rhineland-Palatinate	F	x	WC	West
FS1383m	tissue	2010	Rhineland-Palatinate	M	x	WC	West
FS1384m	tissue	2011	Rhineland-Palatinate	M	x	WC	West
FS1385m	hairs	2012	Rhineland-Palatinate	M	x	WC	West
FS1386m	tissue	2012	Rhineland-Palatinate	M	x	WC	West
FS1387m	tissue	2013	Rhineland-Palatinate	M	x	WC	West
FS1398m	tissue	2010	Rhineland-Palatinate	M	x	WC_Bx1	excluded
FS1403m	hairs	2012	Rhineland-Palatinate	M	x	WC	West
FS1405f	tissue	2008	Rhineland-Palatinate	M	x	WC	West
FS1409m	tissue	2013	Rhineland-Palatinate	M	x	WC	West
FS1421f	tissue	2012	Rhineland-Palatinate	F	x	WC	West
FS1424f	hairs	2010	Rhineland-Palatinate	F	x	WC	West
FS1425f	hairs	2012	Rhineland-Palatinate	F	x	WC	West
FS1428m	tissue	2012	Rhineland-Palatinate	M	x	WC	West
FS1441f	tissue	2009	Saarland	M	x	WC	West
FS1455m	tissue	2009	Saarland	M	x	WC	West
FS1464m	tissue	2012	Saxony-Anhalt	M	x	WC	Central
FS1465f	tissue	2013	Saxony-Anhalt	F	x	WC	Central
FS1466f	tissue	2012	Saxony-Anhalt	F	x	WC	Central
FS1467m	tissue	2011	Saxony-Anhalt	M	x	WC	Central
FS1468m	tissue	2008	Saxony-Anhalt	M	x	WC	Central
FS1469m	tissue	2009	Saxony-Anhalt	M	x	WC	Central
FS1470m	tissue	2012	Saxony-Anhalt	M	x	WC_Bx1	excluded
FS1471m	tissue	2012	Saxony-Anhalt	M	x	WC	Central
FS1474f	tissue	2008	Saxony-Anhalt	M	x	WC	Central
FS1476f	tissue	2011	Saxony-Anhalt	F	x	WC	Central
FS1477f	tissue	2013	Saxony-Anhalt	F	x	WC	Central
FS1478f	tissue	2008	Saxony-Anhalt	F	x	WC	Central
FS1481m	tissue	2010	Saxony-Anhalt	M	x	WC	Central
FS1482m	tissue	2009	Saxony-Anhalt	M	x	WC	Central
FS1483m	tissue	2010	Saxony-Anhalt	M	x	WC	Central
FS1484m	tissue	2013	Saxony-Anhalt	M	x	WC	Central
FS1485m	tissue	2013	Saxony-Anhalt	M	x	WC	Central
FS1486m	tissue	2008	Saxony-Anhalt	M	x	WC	Central
FS1487m	tissue	2009	Saxony-Anhalt	M	x	WC	Central
FS1488m	tissue	2009	Saxony-Anhalt	M	x	WC	Central
FS1489m	tissue	2011	Saxony-Anhalt	M	x	WC	Central
FS1490m	tissue	2012	Saxony-Anhalt	M	x	WC	Central
FS1491m	tissue	2011	Saxony-Anhalt	M	x	WC	Central
FS1492m	tissue	2012	Saxony-Anhalt	M	x	WC	Central
FS1497m	hairs	2010	Thuringia	M	x	WC	Central
FS1502m	tissue	2010	Thuringia	M	x	WC	Central
FS1504f	tissue	2010	Thuringia	F	x	WC	Central
FS1506f	tissue	2008	Thuringia	F	x	WC	Central
FS1507f	hairs	2012	Thuringia	M	x	WC	Central
FS1509m	tissue	2009	Thuringia	M	x	WC	Central
FS1510m	tissue	2011	Thuringia	M	x	WC	Central
FS1525f	tissue	2008	Thuringia	F	x	WC	Central
FS1526f	tissue	2009	Thuringia	F	x	WC	Central
FS1528f	tissue	2011	Thuringia	F	x	WC	Central
FS1530f	hairs	2011	Thuringia	F	x	WC	Central
FS1532m	tissue	2010	Thuringia	M	x	WC	Central
FS1535m	tissue	2011	Thuringia	M	x	WC < 0.85	excluded
FS1550f	hairs	2012	Hesse	F	x	WC < 0.85	excluded
FS1551m	hairs	2014	Lower Saxony	M	x	WC < 0.85	excluded
FS1552m	hairs	2015	Bavaria	M	x	WC	Central
FS1553f	tissue	2010	Hesse	F	x	WC	West
FS1556m	hairs	2012	Lower Saxony	M	x	WC	Central
FS1558f	hairs	2012	Hesse	F	x	WC	Central
FS1561m	hairs	2009	Rhineland-Palatinate	M	x	WC	West
FS1565m	hairs	2014	Thuringia	M	x	WC	Central
FS1578m	hairs	2012	North Rhine-Westphalia	M	x	WC	Central
FS1579m	hairs	2014	Hesse	M	x	WC	contact zone
FS1580m	tissue	2012	Hesse	M	x	WC	West
FS1581m	tissue	2013	Hesse	M	x	WC	West
FS1583m	tissue	2009	Thuringia	M	x	WC	Central
FS1588m	tissue	2012	Hesse	M	x	WC	Central
FS1590m	tissue	2009	Thuringia	M	x	WC	Central
FS1602f	tissue	2009	Hesse	F	x	WC	West
FS1609f	tissue	2013	Hesse	F	x	WC	West
FS1610f	tissue	2013	Hesse	F	x	WC	West
FS1611m	hairs	2015	Bavaria	M	x	WC	Central
FS1625m	hairs	2010	Hesse	F	x	WC	Central
FS1630m	hairs	2011	Lower Saxony	M	x	WC	Central
FS1631m	hairs	2015	Saarland	M	x	WC	West
FS1635m	hairs	2014	Rhineland-Palatinate	M	x	WC	West
FS1638m	hairs	2015	Lower Saxony	M	x	WC_Bx1	excluded
FS1652f	tissue	2011	Hesse	M	x	WC	West
FS1657f	scat	2010	North Rhine-Westphalia	F	x	WC	contact zone
FS1658f	tissue	2013	Rhineland-Palatinate	F	x	WC	West
FS1663f	blood	2015	Rhineland-Palatinate	F	x	WC	West
FS1686m	hairs	2011	Thuringia	M	x	WC	Central
FS169f	tissue	2012	Saxony-Anhalt	F	x	WC	Central
FS1703m	hairs	2014	Saxony-Anhalt	M	x	WC	Central
FS1708m	blood	2014	Rhineland-Palatinate	M	x	WC	West
FS1718f	tissue	2015	Rhineland-Palatinate	F	x	WC	West
FS1721m	tissue	2012	Hesse	M	x	WC	Central
FS1729m	hairs	2010	North Rhine-Westphalia	F	x	WC	West
FS1730f	hairs	2012	North Rhine-Westphalia	F	x	WC	Central
FS1731m	hairs	2011	North Rhine-Westphalia	M	x	WC	contact zone
FS1732m	hairs	2012	Rhineland-Palatinate	M	x	WC	West
FS1734m	hairs	2012	Rhineland-Palatinate	M	x	WC	West
FS1737m	hairs	2010	Thuringia	M	x	WC	Central
FS1743m	tissue	2011	Hesse	M	x	WC	Central
FS1757m	hairs	2014	Bavaria	M	x	WC	Central
FS1764f	hairs	2014	Saxony-Anhalt	F	x	WC	Central
FS1780f	tissue	2011	Hesse	F	x	WC	West
FS1782m	tissue	2009	Hesse	M	x	WC	West
FS1783m	tissue	2011	Hesse	M	x	WC	Central
FS1792m	tissue	2010	Saarland	M	x	WC	West
FS1800f	hairs	2014	Saxony-Anhalt	F	x	WC	Central
FS1801f	blood	2015	Rhineland-Palatinate	F	x	WC	West
FS1806m	hairs	2015	Bavaria	M	x	WC	Central
FS1809m	tissue	2009	Saxony-Anhalt	M	x	WC	Central
FS1812f	tissue	2009	Hesse	F	x	WC	West
FS1819f	hairs	2015	Lower Saxony	F	x	WC	Central
FS1821m	tissue	2012	Hesse	M	x	WC	Central
FS1833f	tissue	2011	Thuringia	F	x	WC	Central
FS1847f	tissue	2012	Hesse	F	x	WC	West
FS1854m	hairs	2015	Hesse	M	x	WC	Central
FS1855m	hairs	2013	Lower Saxony	M	x	WC	Central
FS1858f	hairs	2014	Lower Saxony	F	x	WC_Bx1	excluded
FS1860f	tissue	2013	Hesse	F	x	WC	Central
FS1862f	hairs	2013	North Rhine-Westphalia	F	x	WC	Central
FS1863m	hairs	2013	Hesse	M	x	WC	Central
FS1898m	hairs	2014	Lower Saxony	M	x	WC	Central
FS1907f	tissue	2009	Baden-Württemberg	F	x	WC < 0.85	excluded
FS1910m	tissue	2011	Hesse	M	x	WC	West
FS1911m	tissue	2010	Hesse	M	x	WC	West
FS1912m	tissue	2013	North Rhine-Westphalia	M	x	WC	Central
FS1921f	hairs	2012	Rhineland-Palatinate	F	x	WC	West
FS1924f	tissue	2011	Thuringia	F	x	WC	Central
FS1931m	hairs	2012	Bavaria	M	x	WC	Central
FS1932f	hairs	2015	Bavaria	F	x	WC	Central
FS1937m	hairs	2012	Hesse	M	x	WC	Central
FS1938m	hairs	2011	Rhineland-Palatinate	M	x	WC	West
FS1945m	hairs	2013	Lower Saxony	M	x	WC	Central
FS1955f	hairs	2014	Hesse	F	x	WC	Central
FS1958f	tissue	2009	Hesse	M	x	WC	West
FS1960f	tissue	2011	Saxony-Anhalt	F	x	WC	Central
FS1965m	tissue	2011	Thuringia	M	x	WC	Central
FS1966m	tissue	2010	Thuringia	M	x	WC	Central
FS1975m	hairs	2013	Hesse	M	x	WC	Central
FS1977f	hairs	2014	Hesse	F	x	WC < 0.85	excluded
FS1978f	hairs	2014	Saxony-Anhalt	F	x	WC	Central
FS1983f	hairs	2013	Thuringia	F	x	WC	Central
FS1984m	hairs	2015	Rhineland-Palatinate	M	x	WC	West
FS1986f	blood	2015	Rhineland-Palatinate	F	x	WC	West
FS1991m	hairs	2015	Bavaria	M	x	WC	Central
FS1993m	hairs	2009	Rhineland-Palatinate	M	x	WC	West
FS2020m	hairs	2014	North Rhine-Westphalia	M	x	WC	West
FS2021m	hairs	2015	Rhineland-Palatinate	M	x	WC	West
FS2025m	hairs	2013	North Rhine-Westphalia	M	x	WC	West
FS2026m	hairs	2015	Hesse	M	x	WC	Central
FS2028f	hairs	2013	Thuringia	F	x	WC	Central
FS2063f	hairs	2012	Rhineland-Palatinate	F	x	WC	West
FS2089m	tissue	2011	North Rhine-Westphalia	M	x	WC	West
FS2096m	hairs	2014	Bavaria	M	x	WC	Central
FS2102m	hairs	2015	Saxony-Anhalt	M	x	WC	Central
FS2125m	hairs	2015	Rhineland-Palatinate	M	x	WC	West
FS2132m	hairs	2015	Hesse	M	x	WC	Central
FS2135m	tissue	2015	Rhineland-Palatinate	M	x	WC	West
FS2139m	hairs	2014	Rhineland-Palatinate	M	x	WC	West
FS2144m	tissue	2013	Rhineland-Palatinate	M	x	WC	West
FS2146f	hairs	2011	Rhineland-Palatinate	F	x	WC	West
FS2157f	hairs	2013	Baden-Württemberg	F	x	WC	West
FS2169m	hairs	2011	Hesse	M	x	WC	Central
FS2174f	hairs	2014	Hesse	F	x	WC	Central
FS2176f	hairs	2014	Hesse	F	x	WC	Central
FS2185m	hairs	2014	Lower Saxony	M	x	WC	Central
FS2194m	hairs	2012	Rhineland-Palatinate	M	x	WC	West
FS2195m	hairs	2012	Rhineland-Palatinate	M	x	WC	West
FS2198m	tissue	2009	Rhineland-Palatinate	M	x	WC	West
FS2199m	tissue	2009	Thuringia	M	x	WC	Central
FS2200m	tissue	2009	Thuringia	M	x	WC	Central
FS2206m	hairs	2014	Hesse	M	x	WC	Central
FS2208f	hairs	2010	Hesse	M?	x	WC < 0.85	excluded
FS2210f	hairs	2013	Saxony-Anhalt	M	x	WC	Central
FS2215m	hairs	2011	Lower Saxony	M	x	WC	Central
FS2218m	hairs	2012	Hesse	M	x	WC < 0.85	excluded
FS2219f	hairs	2015	Bavaria	M	x	WC	Central
FS2220m	hairs	2014	Rhineland-Palatinate	M	x	WC	West
FS2223m	hairs	2014	Saxony-Anhalt	M	x	WC	Central
FS2229m	tissue	2015	Thuringia	M	x	WC	Central
FS2236m	hairs	2015	Hesse	M	x	WC	Central
FS2237f	hairs	2012	Saarland	F	x	WC	West
FS2241f	hairs	2015	Bavaria	F	x	WC	Central
FS2243f	hairs	2012	Hesse	F	x	WC	Central
FS2253m	hairs	2015	Saxony-Anhalt	M	x	WC	Central
FS2255m	hairs	2015	Hesse	M	x	WC	Central
FS2256f	hairs	2014	Hesse	F	x	WC	Central
FS2258m	scat	2010	Hesse	M	x	WC	contact zone
FS2263m	blood	2012	Rhineland-Palatinate	M	x	WC	West
FS2272m	hairs	2015	North Rhine-Westphalia	M	x	WC	Central
FS2275m	hairs	2012	Thuringia	M	x	WC	Central
FS2279f	hairs	2015	Bavaria	F	x	WC	Central
FS2280f	hairs	2012	Hesse	F	x	WC	West
FS2302m	hairs	2014	Thuringia	M	x	WC	Central
FS2304m	hairs	2014	Bavaria	M	x	WC	Central
FS2319m	tissue	2006	Baden-Württemberg	M	x	WC	West
FS2320f	hairs	2010	Bavaria	M	x	WC	Central
FS2340m	hairs	2015	Hesse	M	x	WC	Central
FS2341f	hairs	2013	Rhineland-Palatinate	F	x	WC	West
FS2343m	hairs	2015	Saxony-Anhalt	M	x	WC	Central
FS2370m	tissue	2012	Hesse	M	x	WC	contact zone
FS2391m	hairs	2012	Hesse	M	x	WC	contact zone
FS2395m	blood	2014	Rhineland-Palatinate	M	x	WC	Central
FS2407m	hairs	2013	Thuringia	F	x	WC	Central
FS2419m	tissue	2011	Thuringia	M	x	WC	Central
FS2434m	hairs	2015	Thuringia	M	x	WC	Central
FS2450m	blood	2014	Rhineland-Palatinate	M	x	WC	West
FS2451m	hairs	2014	Saxony-Anhalt	M	x	WC_Bx1	excluded
FS2454m	hairs	2012	Lower Saxony	M	x	WC	Central
FS2468m	hairs	2014	Bavaria	M	x	WC < 0.85	excluded
FS2474m	hairs	2014	North Rhine-Westphalia	M	x	WC	contact zone
FS2477m	hairs	2013	Thuringia	M	x	WC	Central
FS2482m	hairs	2015	Hesse	M	x	WC	Central
FS2483m	hairs	2012	Bavaria	M	x	WC	Central
FS2491m	hairs	2015	Saxony-Anhalt	M	x	WC	Central
FS2497m	hairs	2012	Thuringia	M	x	WC	Central
FS2529f	hairs	2014	Saxony-Anhalt	F	x	WC	Central
FS2530f	hairs	2016	Bavaria	M	x	WC	Central
FS2536f	hairs	2015	Baden-Württemberg	M?	x	WC	Central
FS2545f	hairs	2015	Baden-Württemberg	F	x	WC	West
FS2555m	hairs	2017	Thuringia	M	x	WC	Central
FS2571f	hairs	2013	Rhineland-Palatinate	F	x	WC	West
FS2573m	hairs	2015	Bavaria	M	x	WC	Central
FS2576m	hairs	2013	North Rhine-Westphalia	M	x	WC	Central
FS2578f	hairs	2014	Hesse	F	x	WC	Central
FS2603m	hairs	2012	North Rhine-Westphalia	M	x	WC	Central
FS2606m	hairs	2012	Hesse	M	x	WC	Central
FS2607m	hairs	2014	Saxony-Anhalt	M	x	WC	Central
FS2617m	hairs	2015	Hesse	M	x	WC	Central
FS2619m	hairs	2012	Bavaria	M	x	WC	Central
FS2643f	hairs	2013	Rhineland-Palatinate	F	x	WC	West
FS2669m	hairs	2013	Lower Saxony	M	x	WC	Central
FS2673m	hairs	2014	Lower Saxony	M	x	WC	Central
FS2676m	hairs	2013	Rhineland-Palatinate	M	x	WC < 0.85	excluded
FS2686f	hairs	2012	Baden-Württemberg	F	x	WC	West
FS2697f	hairs	2014	Rhineland-Palatinate	F	x	WC	West
FS2701f	hairs	2012	North Rhine-Westphalia	F	x	WC < 0.85	excluded
FS2707f	hairs	2013	Baden-Württemberg	F	x	F2	excluded
FS2708m	hairs	2012	Bavaria	M	x	WC	Central
FS2713m	hairs	2014	Rhineland-Palatinate	M	x	WC	West
FS2728m	hairs	2014	Rhineland-Palatinate	M	x	WC	West
FS2730f	hairs	2013	Thuringia	F	x	WC	Central
FS2733m	hairs	2014	Rhineland-Palatinate	M	x	WC	West
FS2757m	hairs	2012	Hesse	M	x	WC	Central
FS2763f	hairs	2010	Thuringia	F	x	WC	Central
FS2772m	hairs	2011	Baden-Württemberg	M	x	WC < 0.85	excluded
FS2777m	hairs	2013	Baden-Württemberg	M	x	WC	West
FS2781f	hairs	2014	Saxony-Anhalt	F	x	WC	Central
FS2809m	hairs	2013	Baden-Württemberg	M	x	WC	West
FS2814m	hairs	2012	North Rhine-Westphalia	M	x	WC	contact zone
FS2815m	hairs	2012	Rhineland-Palatinate	M	x	WC	West
FS2850m	hairs	2012	Hesse	M	x	WC	Central
FS2854m	hairs	2012	Hesse	M	x	WC	Central
FS2861f	hairs	2014	Bavaria	M	x	WC	Central
FS2862m	hairs	2015	Rhineland-Palatinate	M	x	WC	West
FS2866m	hairs	2013	Baden-Württemberg	F	x	WC	West
FS2893f	hairs	2012	Rhineland-Palatinate	M	x	WC	West
FS2906f	hairs	2009	Rhineland-Palatinate	F	x	WC	West
FS2916f	hairs	2015	Rhineland-Palatinate	M	x	WC_Bx1	excluded
FS2928f	hairs	2014	Bavaria	F	x	WC	Central
FS2930f	tissue	2013	Hesse	F	x	WC	West
FS2931m	hairs	2012	Rhineland-Palatinate	M	x	WC	West
FS2932m	hairs	2012	Rhineland-Palatinate	M	x	WC	West
FS2941f	hairs	2014	Hesse	F	x	WC	Central
FS2957m	hairs	2015	Bavaria	M	x	WC	Central
FS2979m	hairs	2014	Hesse	M	x	WC	Central
FS3010f	hairs	2012	Rhineland-Palatinate	M	x	DC	excluded
FS3013m	tissue	2015	Lower Saxony	M	x	WC	Central
FS3015m	tissue	2015	Lower Saxony	M	x	WC	Central
FS3016f	tissue	2015	Rhineland-Palatinate	F	x	WC	West
FS3027f	hairs	2018	Saxony	F	x	WC	Central
FS3045m	hairs	2015	Saxony-Anhalt	M	x	WC	Central
FS3049m	hairs	2018	Saxony	M	x	WC	Central
FS3056f	hairs	2016	Saxony-Anhalt	F	x	WC	Central
FS3057f	hairs	2016	Bavaria	F	x	WC	Central
FS3058m	hairs	2016	Bavaria	M	x	WC	Central
FS3062m	hairs	2016	North Rhine-Westphalia	M	x	WC	contact zone
FS3069f	tissue	2016	Hesse	F	x	WC	contact zone
FS3070m	tissue	2016	Rhineland-Palatinate	M	x	WC < 0.85	excluded
FS3073m	tissue	2016	Rhineland-Palatinate	M	x	WC	West
FS3078m	blood	2016	Hesse	M	x	WC	Central
FS3147m	hairs	2015	Rhineland-Palatinate	M	x	WC_Bx1	excluded
FS3158f	hairs	2015	North Rhine-Westphalia	F	x	WC	West
FS3176m	hairs	2016	Saxony-Anhalt	M	x	WC	Central
FS3194f	blood	2016	Rhineland-Palatinate	F	x	WC	West
FS3195f	blood	2016	Rhineland-Palatinate	F	x	WC	West
FS3199m	hairs	2018	Saxony	M	x	WC	Central
FS3208f	tissue	2015	Lower Saxony	F	x	WC	Central
FS3302m	hairs	2016	Rhineland-Palatinate	M	x	WC	West
FS3303f	hairs	2016	Rhineland-Palatinate	F	x	WC	West
FS3306m	hairs	2015	North Rhine-Westphalia	M	x	WC < 0.85	excluded
FS3308m	hairs	2016	North Rhine-Westphalia	M	x	WC	Central
FS3311m	hairs	2016	North Rhine-Westphalia	M	x	WC	Central
FS3313m	hairs	2016	North Rhine-Westphalia	M	x	WC	Central
FS3317f	hairs	2016	Hesse	F	x	WC	West
FS3318f	hairs	2016	Bavaria	F	x	WC	Central
FS3324m	hairs	2016	Bavaria	M	x	WC	Central
FS3336m	hairs	2017	Hesse	M	x	WC	Central
FS3343f	hairs	2016	North Rhine-Westphalia	F	x	WC	West
FS3344f	hairs	2015	Bavaria	M	x	WC	Central
FS3345m	hairs	2016	Bavaria	M	x	WC	Central
FS3346m	hairs	2016	Bavaria	M	x	WC	Central
FS3347f	hairs	2016	Bavaria	F	x	WC	Central
FS3348m	hairs	2016	Bavaria	M	x	WC	Central
FS3352f	hairs	2016	Bavaria	F	x	WC	Central
FS3354f	hairs	2016	Bavaria	F	x	WC	Central
FS3356f	hairs	2015	Bavaria	F	x	WC	Central
FS3359m	tissue	2015	Bavaria	M	x	WC	Central
FS3363m	tissue	2015	Hesse	M	x	WC	West
FS3364m	hairs	2016	Bavaria	M	x	WC	Central
FS3367f	hairs	2016	Bavaria	F	x	WC	Central
FS3369f	hairs	2016	Bavaria	F	x	WC	Central
FS3370m	hairs	2016	Bavaria	M	x	WC	Central
FS3374m	hairs	2016	Bavaria	M	x	WC	Central
FS3375m	hairs	2016	Bavaria	M	x	WC	Central
FS3376m	hairs	2016	Bavaria	M	x	WC	Central
FS3377m	tissue	2016	North Rhine-Westphalia	M	x	WC	contact zone
FS3378f	tissue	2016	North Rhine-Westphalia	F	x	WC	contact zone
FS3379m	tissue	2016	North Rhine-Westphalia	M	x	WC	West
FS3387m	hairs	2015	Bavaria	M	x	WC	Central
FS3399m	hairs	2016	Bavaria	M	x	WC	Central
FS3403m	tissue	2016	Hesse	M	x	WC_Bx1	excluded
FS3406f	hairs	2017	Bavaria	F	x	WC_Bx1	excluded
FS3410f	hairs	2017	Hesse	F	x	WC	West
FS3468m	hairs	2017	Thuringia	M	x	WC	Central
FS3469m	hairs	2017	Bavaria	M	x	WC	Central
FS3470m	hairs	2017	Bavaria	M	x	WC	Central
FS3472m	hairs	2017	Bavaria	M	x	WC	Central
FS3474m	hairs	2017	Bavaria	M	x	WC	Central
FS3475m	hairs	2017	Bavaria	M	x	WC	Central
FS3478m	hairs	2017	North Rhine-Westphalia	M	x	WC	West
FS3482m	blood	2017	Rhineland-Palatinate	M	x	WC	West
FS3489m	hairs	2017	Lower Saxony	M	x	WC	Central
FS3490m	hairs	2017	North Rhine-Westphalia	M	x	WC	West
FS3495m	hairs	2018	Saxony	M	x	WC	Central
FS3510m	hairs	2017	Rhineland-Palatinate	M	x	WC	West
FS3515m	hairs	2017	Hesse	M	x	WC	Central
FS3516m	hairs	2017	Bavaria	M	x	WC	Central
FS3518m	hairs	2017	Bavaria	M	x	WC	Central
FS3523m	hairs	2017	Hesse	M	x	WC	Central
FS3525m	hairs	2017	Saxony-Anhalt	M	x	WC	Central
FS3528m	hairs	2017	Saxony-Anhalt	M	x	WC	Central
FS3531m	tissue	2015	North Rhine-Westphalia	M	x	WC	West
FS3532f	hairs	2017	Hesse	F	x	WC	Central
FS3533m	tissue	2017	North Rhine-Westphalia	M	x	WC	West
FS3534m	tissue	2015	North Rhine-Westphalia	M	x	WC	West
FS3535m	tissue	2015	North Rhine-Westphalia	M	x	WC	West
FS3541m	tissue	2017	Hesse	M	x	WC	West
FS3544m	hairs	2017	Hesse	M	x	WC	Central
FS3545m	hairs	2017	Thuringia	M	x	WC	Central
FS3548f	hairs	2017	Hesse	F	x	WC	Central
FS3551f	hairs	2017	Hesse	F	x	WC	Central
FS3558f	hairs	2016	Lower Saxony	F	x	WC	Central
FS3574m	tissue	2017	Lower Saxony	M	x	WC	Central
FS3575f	tissue	2017	Lower Saxony	F	x	WC	Central
FS3576m	tissue	2015	Lower Saxony	M	x	WC	Central
FS3577m	tissue	2017	Hesse	M	x	WC	contact zone
FS3578m	tissue	2017	Hesse	F	x	WC	contact zone
FS3579f	tissue	2017	Lower Saxony	F	x	WC	Central
FS3580f	tissue	2013	Lower Saxony	F	x	WC	Central
FS3581m	tissue	2016	Lower Saxony	M	x	WC	Central
FS3582f	tissue	2013	Lower Saxony	F	x	WC	Central
FS3583m	tissue	2017	Lower Saxony	M	x	WC	Central
FS3584m	tissue	2010	Lower Saxony	M	x	WC	Central
FS3585f	tissue	2013	Lower Saxony	F	x	WC	Central
FS3587m	tissue	2016	Lower Saxony	M	x	WC	Central
FS3591f	tissue	2013	Lower Saxony	F	x	WC	Central
FS3594m	hairs	2017	Hesse	M	x	WC	West
FS3617	hairs	2017	Rhineland-Palatinate	M	x	WC	West
FS3621m	hairs	2017	Rhineland-Palatinate	M	x	WC	West
FS3625m	hairs	2018	Saxony-Anhalt	M	x	WC	Central
FS3626m	hairs	2017	Saxony-Anhalt	M	x	WC	Central
FS3643m	hairs	2016	Thuringia	M	x	WC	Central
FS3670f	tissue	2017	North Rhine-Westphalia	F	x	WC	West
FS3672m	hairs	2018	North Rhine-Westphalia	M	x	WC	West
FS3676m	hairs	2018	Hesse	M	x	WC	Central
FS3682f	tissue	2016	North Rhine-Westphalia	F	x	WC	West
FS3684m	tissue	2015	North Rhine-Westphalia	M	x	WC	West
FS3685f	hairs	2018	Hesse	F	x	WC_Bx1	excluded
FS3687m	hairs	2018	Hesse	M	x	WC	Central
FS3689m	hairs	2018	Hesse	M	x	WC	Central
FS3696f	hairs	2018	North Rhine-Westphalia	F	x	WC	West
FS3732m	hairs	2018	Saxony	M	x	WC	Central
FS3761m	hairs	2018	Saxony	M	x	WC	Central
FS3766m	hairs	2018	Lower Saxony	M	x	WC	Central
FS3768m	hairs	2018	Saxony-Anhalt	M	x	WC	Central
FS3771m	hairs	2018	Lower Saxony	M	x	WC	Central
FS3772f	hairs	2018	Saxony-Anhalt	F	x	WC	Central
FS3775m	hairs	2018	Lower Saxony	M	x	WC	Central
FS3776m	hairs	2017	Saxony-Anhalt	M	x	WC	Central
FS3781x	hairs	2018	Saxony-Anhalt	M	x	WC	Central
FS3783m	hairs	2018	Saxony-Anhalt	M	x	WC	Central
FS3803f	hairs	2018	Thuringia	F	x	WC	Central

## Sheet: SXL3_Amplification success
Table S XL3: Sample types of historical samples and amplification success rates for mtDNA and SNP genotyping.
Sample type	n	mtDNA success	SNP success
bone	3	0.666667	0.666667
footpad	4	0.5	0.25
tooth	15	0.933333	0.333333
turbinal bones	25	0.4	0.28
dried tissue	53	0.603774	0.433962
skin	75	0.453333	0.506667
Total	175	0.537143	0.434286

## Sheet: SXL4_Genotyping errors_hist.
Table S XL4: SNP genotyping errors for historical wildcat samples.
Sample ID	Collection ID	Collection	Sample type	Collection date	Collection locality	Sex	mtDNA data	haplotype	SNP data	SNP call rate	ADO	FA	Hybrid status	Temporal group	Metapopulation
FS001	1142	MfN Karlsruhe	dried tissue	1905	Baden-Württemberg	M	x	H03	x	1	0.012	0	WC	pre-bottleneck	West
FS004	3198	SGN Frankfurt	dried tissue	1912	Hesse	M	x	H22	x	1	0	0.004	WC	pre-bottleneck	West
FS005	4802	SGN Frankfurt	dried tissue	1907	Hesse	M			x	0.98	0	0	F2	excluded	excluded
FS007	5651	SGN Frankfurt	skin	1915	Hesse	F	x	H40	x	1	0.323	0.008	WC	pre-bottleneck	West
FS008	9613	SGN Frankfurt	skin	1880	Baden-Württemberg	M	x	H05	x	1	0.028	0.01	WC	pre-bottleneck	West
FS009	9736	SGN Frankfurt	dried tissue	1889	NA	M	x	H40	x	0.99	0	0		excluded	excluded
FS015	81970	SGN Frankfurt	skin	1994	Hesse	F	x	H03	x	1	0	0.006	WC	post-bottleneck	West
FS016	86252	SGN Frankfurt	skin	1996	Hesse	M	x	H03	x	1	0	0.003	WC	post-bottleneck	West
FS017	86531	SGN Frankfurt	skin	1997	Hesse	F	x	H03	x	1	0.06	0	WC	post-bottleneck	West
FS018	86532	SGN Frankfurt	skin	1997	Hesse	M	x	H03	x	1	0	0	WC	post-bottleneck	West
FS019	86838	SGN Frankfurt	skin	1997	Bavaria	F	x	H23	x	1	0.022	0	WC_Bx1	excluded	excluded
FS020	87775	SGN Frankfurt	skin	1997	Bavaria	M	x	H23	x	1	0.011	0.003	WC < 0.85	excluded	excluded
FS021	87776	SGN Frankfurt	skin	1996	Bavaria	M	x	H06	x	1	0	0	WC	post-bottleneck	Central
FS022	87777	SGN Frankfurt	skin	1996	Bavaria	M	x	H04	x	1	0.007	0	WC	post-bottleneck	Central
FS023	89700	SGN Frankfurt	skin	1999	Hesse	F	x	H05	x	1	0	0	WC	post-bottleneck	West
FS024	89701	SGN Frankfurt	skin	1999	Hesse	M	x	H05	x	1	0	0	WC	post-bottleneck	West
FS025	89946	SGN Frankfurt	skin	2000	Hesse	M	x	H04	x	1	0	0	WC	post-bottleneck	West
FS026	91350	SGN Frankfurt	skin	2001	Hesse	M			x	1	0	0	WC	post-bottleneck	West
FS027	94085	SGN Frankfurt	skin	1915	NA	M	x	H16	x	0.99	0	0		excluded	excluded
FS029	ZMA.MAM.23331	Naturalis Leiden	dried tissue	1987	North Rhine-Westphalia	M	x	H13	x	1	0.392	0.002	F2	excluded	excluded
FS034	1 oberes Präparat	Carl - Schweizer - Museum (Murrhardt)	skin	1920	Rhineland-Palatinate	F			x	0.95	0.24	0.003	WC	pre-bottleneck	West
FS035	3 unteres Präparat	Carl - Schweizer - Museum (Murrhardt)	skin	1920	Rhineland-Palatinate	M	x	H04	x	1	0	0	WC	pre-bottleneck	West
FS044	18868	MfN Stuttgart	turbinal bone	1881	Baden-Württemberg	M	x	H03	x	1	0	0	F1	excluded	excluded
FS046	18871	MfN Stuttgart	bone	1882	Baden-Württemberg	F	x	H05	x	1	0.249	0.009	WC	pre-bottleneck	West
FS047	18874	MfN Stuttgart	dried tissue	1894	Baden-Württemberg	F	x	H04	x	1	0.061	0	WC	pre-bottleneck	West
FS048	18875	MfN Stuttgart	dried tissue	1881	Baden-Württemberg	M	x	H46	x	1	0.29	0.012	WC	pre-bottleneck	West
FS050	18889	MfN Stuttgart	skin	1889	Baden-Württemberg	M	x	H03	x	1	0.113	0.006	WC	pre-bottleneck	West
FS051	31938	MfN Stuttgart	dried tissue	1852	Baden-Württemberg	M	x	H06	x	1	0.157	0.044	WC	pre-bottleneck	West
FS063	1950/0068	Zoologische Staatssammlung München	bone	1950	Rhineland-Palatinate	F	x	H16	x	1	0.025	0.01	WC	post-bottleneck	West
FS064	1951/0286	Zoologische Staatssammlung München	turbinal bone	1951	Lower Saxony	F	x	H06	x	1	0.032	0.009	WC	post-bottleneck	Central
FS067	1962/0068	Zoologische Staatssammlung München	turbinal bone	1962	Rhineland-Palatinate	F	x	H04	x	1	0.029	0	WC	post-bottleneck	West
FS068	I 750 A1	Museum Burg Mylau	skin	1945	NA	F	x	H23	x	0.98	0.021	0		excluded	excluded
FS069	73.6	Institut für Forstbotanik und Forstzoologie der TU Dresden	tooth	1882	Baden-Württemberg	F	x	H05	x	1	0.05	0.006	WC	pre-bottleneck	West
FS075	MAM145	Landesmuseum Natur und Mensch Oldenburg	turbinal bone	1990	Rhineland-Palatinate	M	x	H04	x	1	0.402	0.029	WC	post-bottleneck	West
FS078		Landesmuseum Natur und Mensch Oldenburg	skin	1867	Harz	M	x	H04	x	1	0	0	WC	pre-bottleneck	Central
FS081	O.2659	LM Hannover	dried tissue	1951	Lower Saxony	M	x	H04	x	1	0.03	0.004	WC	post-bottleneck	Central
FS083	CN 1154	NHM Denmark Copenhagen	footpad	1907	NA	M	x	H03	x	1	0.007	0		excluded	excluded
FS084	CN 1155	NHM Denmark Copenhagen	skin	1907	NA	F	x	H22	x	0.98	0.009	0		excluded	excluded
FS088	51 MAM 2202	NKM Kassel	tooth	1953	Hesse	M	x	H16	x	1	0.04	0	DC	excluded	excluded
FS090	51 MAM 4192	NKM Kassel	dried tissue	1968	Hesse	M	x	H03	x	1	0	0	WC	post-bottleneck	Central
FS091	51 MAM 4200	NKM Kassel	dried tissue	1969	Hesse	M			x	1	0.01	0	WC	post-bottleneck	Central
FS092	51 MAM 4201	NKM Kassel	dried tissue	1969	Hesse	F	x	H03	x	1	0.05	0	WC	post-bottleneck	Central
FS093	51 MAM 4179	NKM Kassel	dried tissue	1967	Hesse	M	x	H16	x	1	0.015	0.009	DC	excluded	excluded
FS094	51 MAM 4180	NKM Kassel	tooth	1967	Hesse	M	x	H16	x	1	0	0	DC	excluded	excluded
FS095	51 MAM 4184	NKM Kassel	dried tissue	1967	Hesse	M	x	H16	x	1	0	0	DC	excluded	excluded
FS096	MA-PR_862a	LM Wiesbaden	skin	1911	Hesse	M	x	H05	x	1	0	0	WC	pre-bottleneck	West
FS097	MA-PR_862b	LM Wiesbaden	dried tissue	1911	Hesse	M	x	H05	x	1	0	0	WC	pre-bottleneck	West
FS101	MA-PR_1493	LM Wiesbaden	skin	1963	Hesse	F	x	H03	x	1	0.017	0	WC	post-bottleneck	West
FS105	1942	Martin-Luther Uni Halle Wittenberg	tooth	1942	Harz	M	x	H04	x	1	0	0	WC	post-bottleneck	Central
FS108	1954/1211	Martin-Luther Uni Halle Wittenberg	dried tissue	1954	Saxony-Anhalt	M	x	H22	x	1	0.351	0.02	WC	post-bottleneck	Central
FS110	1957/892	Martin-Luther Uni Halle Wittenberg	turbinal bone	1957	Saxony-Anhalt	M	x	H22	x	1	0	0	WC	post-bottleneck	Central
FS112	1959/952	Martin-Luther Uni Halle Wittenberg	skin	1959	Saxony-Anhalt	M			x	0.99	0.132	0.008	WC	post-bottleneck	Central
FS115	1963/735	Martin-Luther Uni Halle Wittenberg	skin	1963	Saxony-Anhalt	F	x	H06	x	1	0	0	WC	post-bottleneck	Central
FS117	1965/116	Martin-Luther Uni Halle Wittenberg	skin	1965	Saxony-Anhalt	F	x	H22	x	1	0	0	WC	post-bottleneck	Central
FS118	1969/287	Martin-Luther Uni Halle Wittenberg	skin	1969	Saxony-Anhalt	F	x	H06	x	1	0	0	WC	post-bottleneck	Central
FS119	1969/849	Martin-Luther Uni Halle Wittenberg	skin	1969	Thuringia	M	x	H26	x	1	0.031	0	DC	excluded	excluded
FS120	1969/850	Martin-Luther Uni Halle Wittenberg	skin	1969	Hesse	F	x	H22	x	1	0	0	WC	post-bottleneck	Central
FS121	1974/015	Martin-Luther Uni Halle Wittenberg	skin	1974	Saxony-Anhalt	M	x	H16	x	1	0	0	DC	excluded	excluded
FS122	1974/078	Martin-Luther Uni Halle Wittenberg	skin	1974	Saxony-Anhalt	?	x	H16	x	1	0	0.003	DC	excluded	excluded
FS131	1980/211	Martin-Luther Uni Halle Wittenberg	skin	1980	Saxony-Anhalt	F			x	1	0.227	0.016	WC	post-bottleneck	Central
FS141	MAM 1986-0021	Zoologisches Forschungsmuseum Alexander König, Bonn	tooth	1909	Hesse	F	x	H40	x	1	0.091	0.008	WC	pre-bottleneck	West
FS144	MAM 1986-0020	Zoologisches Forschungsmuseum Alexander König, Bonn	dried tissue	1916	Rhineland-Palatinate	M	x	H04	x	1	0	0	WC	pre-bottleneck	West
FS151	K152007	BUND Rheinland-Pfalz	skin	1966	North Rhine-Westphalia	M	x	H22	x	1	0.03	0	WC	post-bottleneck	West
FS317	ZMB_MAM_12674	Berlin Museum für Naturkunde	dried tissue	1902	Harz	M			x	1	0.039	0	WC	pre-bottleneck	Central
FS318	ZMB_MAM_14467	Berlin Museum für Naturkunde	skin	1909	Saxony-Anhalt	M	x	H22	x	1	0.218	0	WC	pre-bottleneck	Central
FS320	ZMB_MAM_45117	Berlin Museum für Naturkunde	dried tissue	1894	North Rhine-Westphalia	M			x	1	0.089	0	F1	excluded	excluded
FS321	ZMB_MAM_45121	Berlin Museum für Naturkunde	skin	1893	Hesse	F	x	H05	x	1	0.149	0.015	WC	pre-bottleneck	Central
FS323	ZMB_MAM_45123	Berlin Museum für Naturkunde	skin	1887	Rhineland-Palatinate	M			x	1	0	0	WC	pre-bottleneck	West
FS324	ZMB_MAM_50731	Berlin Museum für Naturkunde	dried tissue	1963	Harz	F	x	H16	x	1	0.164	0.011	WC	post-bottleneck	Central
FS325	ZMB_MAM_51128	Berlin Museum für Naturkunde	dried tissue	1964	Thuringia	M	x	H22	x	1	0	0	WC	post-bottleneck	Central
FS326	ZMB_MAM_62816	Berlin Museum für Naturkunde	skin	1898	Brandenburg	M	x	H21	x	1	0	0	DC	excluded	excluded
FS327	ZMB_MAM_95241	Berlin Museum für Naturkunde	skin	1962	Saxony-Anhalt	M	x	H06	x	1	0.058	0	WC	post-bottleneck	Central
FS333	ZMB_Mam_22443	Berlin Museum für Naturkunde	dried tissue	1916	Rhineland-Palatinate	F	x	H04	x	0.99	0.07	0.011	WC	pre-bottleneck	West
FS343	ZMB_Mam_45124	Berlin Museum für Naturkunde	turbinal bone	1888	North Rhine-Westphalia	M	x	H05	x	1	0.068	0	WC	pre-bottleneck	Central
FS344	ZMB_Mam_62731	Berlin Museum für Naturkunde	dried tissue	1899	Harz	F			x	0.97	0	0	DC	excluded	excluded
FS359	ZMB_Mam_91520	Berlin Museum für Naturkunde	turbinal bone	1940	Rhineland-Palatinate	F	x	H04	x	1	0.097	0.003	WC	post-bottleneck	West
										mean	0.0594211	0.00357895
										mean %	0.0594211	0.00357895
										lowest	0	0
										highest	0.402	0.044
										highest %	0.402	0.044

## Sheet: SXL5_Genotyping errors_contemp.
Table S XL5: SNP genotyping errors for contemporary wildcat samples.
Sample ID	Sample type	Collection date	Collection locality	Sex	SNP data	SNP call rate	ADO	FA	Hybrid status	Metapopulation
FS0033m	hairs	2010	Hesse	M	x	1	0	0	WC	Central
FS0035m	tissue	2010	North Rhine-Westphalia	M	x	1	0	0	WC	Central
FS0036m	tissue	2009	Thuringia	M	x	1	0	0	WC	Central
FS0037m	tissue	2009	Lower Saxony	M	x	1	0	0	WC	Central
FS0041m	tissue	2010	Lower Saxony	M	x	1	0	0	WC_Bx1	excluded
FS0044m	hairs	2012	Thuringia	M	x	1	0	0	WC	Central
FS0045f	hairs	2012	North Rhine-Westphalia	F	x	0.97	0	0	WC	Central
FS0046f	hairs	2012	Thuringia	F	x	0.96	0	0	WC	Central
FS0049f	hairs	2012	Thuringia	F	x	0.97	0	0	WC	Central
FS0050f	hairs	2012	Thuringia	F	x	0.98	0	0	WC	Central
FS0056m	tissue	2010	Hesse	M	x	1	0	0	WC	Central
FS0059f	hairs	2012	Rhineland-Palatinate	F	x	0.98	0	0	WC	West
FS0063m	tissue	2012	Hesse	M	x	1	0	0	WC	Central
FS0067f	hairs	2012	Hesse	F	x	0.98	0	0	WC	Central
FS0068m	tissue	2012	Hesse	M	x	1	0	0	WC	Central
FS0069f	hairs	2012	Bavaria	F	x	0.98	0	0	WC	Central
FS0070m	tissue	2012	Hesse	M	x	1	0	0	WC	Central
FS0071m	tissue	2012	Hesse	M	x	1	0	0	WC	West
FS0078m	hairs	2012	Thuringia	M	x	1	0	0	WC	Central
FS0080m	hairs	2012	Thuringia	M	x	1	0	0	WC	Central
FS0082m	tissue	2011	Bavaria	M	x	1	0	0	WC	Central
FS0083m	tissue	2011	Hesse	M	x	1	0	0	WC	West
FS0084m	tissue	2010	Hesse	M	x	1	0	0	WC	Central
FS0085m	tissue	2010	Hesse	M	x	1	0	0	WC	Central
FS0086f	tissue	2013	Lower Saxony	F	x	0.98	0	0	WC	Central
FS0088m	hairs	2012	Rhineland-Palatinate	M	x	0.97	0	0	WC	West
FS0094f	hairs	2012	Thuringia	F	x	0.98	0	0	WC	Central
FS0100m	hairs	2014	Thuringia	M	x	1	0	0	WC	Central
FS0101m	hairs	2014	Bavaria	M	x	0.99	0	0	WC	Central
FS0105m	hairs	2015	Bavaria	M	x	0.97	0	0	WC	Central
FS0108m	hairs	2015	Rhineland-Palatinate	M	x	1	0	0	WC	West
FS0125m	hairs	2015	Bavaria	M	x	1	0	0	WC	Central
FS0126f	hairs	2015	Bavaria	F	x	0.98	0	0	WC	Central
FS0130f	blood	2011	Baden-Württemberg	F	x	0.98	0	0	WC < 0.85	excluded
FS0145m	tissue	2010	Saxony-Anhalt	M	x	1	0	0	WC	Central
FS0146f	tissue	2008	Saxony-Anhalt	M	x	1	0	0	WC	Central
FS0147m	tissue	2011	Saxony-Anhalt	M	x	1	0	0	WC	Central
FS0149f	tissue	2009	Saxony-Anhalt	F	x	0.98	0	0	WC	Central
FS0150f	tissue	2011	Thuringia	F	x	0.98	0	0	WC	Central
FS0151m	tissue	2011	Thuringia	M	x	1	0	0	WC	Central
FS0153m	tissue	2012	Hesse	M	x	1	0	0	WC	Central
FS0174m	blood	2011	Baden-Württemberg	M	x	1	0	0	WC	West
FS0177f	tissue	2010	Lower Saxony	F	x	0.98	0	0	WC	Central
FS0178f	blood	2010	Baden-Württemberg	F	x	0.95	0	0	WC	West
FS0196f	hairs	2012	Saarland	F	x	0.98	0	0	WC	West
FS0200m	hairs	2013	Hesse	M	x	0.94	0	0	WC	Central
FS0210f	tissue	2010	Rhineland-Palatinate	F	x	0.98	0	0	WC_Bx1	excluded
FS0213m	hairs	2010	Hesse	M	x	0.82	0	0	WC	Central
FS0214f	tissue	2016	Lower Saxony	F	x	0.98	0	0	WC	Central
FS0220m	hairs	2014	Saarland	M	x	0.99	0	0	WC	West
FS0223m	hairs	2014	Hesse	M	x	1	0	0	WC < 0.85	excluded
FS0226m	hairs	2014	Saarland	M	x	0.96	0	0	WC	West
FS0236m	hairs	2014	Hesse	M	x	0.98	0	0	WC	Central
FS0238m	hairs	2014	Hesse	M	x	0.99	0	0	WC	contact zone
FS0252m	hairs	2015	Saxony-Anhalt	M	x	1	0	0	WC	Central
FS0257f	hairs	2015	Rhineland-Palatinate	M	x	1	0	0	WC	West
FS0258m	hairs	2014	Bavaria	M	x	0.99	0	0	WC_Bx1	excluded
FS0261m	hairs	2014	Rhineland-Palatinate	M	x	1	0	0	WC	West
FS0262m	hairs	2014	Thuringia	M	x	1	0	0	WC	Central
FS0268f	hairs	2014	Hesse	F	x	0.97	0	0	WC	Central
FS0271m	hairs	2015	Bavaria	M	x	0.99	0	0	WC	Central
FS0275m	hairs	2012	Thuringia	M	x	0.95	0	0	WC	Central
FS0282f	hairs	2013	Thuringia	F	x	0.97	0	0	WC	Central
FS0283m	hairs	2014	Thuringia	M	x	0.99	0	0	WC	Central
FS0286f	hairs	2014	Bavaria	F	x	0.96	0	0	WC	Central
FS0287f	hairs	2011	North Rhine-Westphalia	F	x	0.97	0	0	WC	Central
FS0298m	hairs	2014	Hesse	M	x	1	0	0	WC	Central
FS0302m	hairs	2012	Baden-Württemberg	M	x	0.9	0	0	WC	West
FS0304m	hairs	2012	Thuringia	M	x	0.96	0	0	WC	Central
FS0307m	hairs	2015	Hesse	M	x	0.99	0	0	WC	Central
FS0310m	hairs	2015	Bavaria	M	x	0.99	0	0	WC	Central
FS0319m	hairs	2010	Hesse	M	x	1	0	0	WC	Central
FS0323m	hairs	2015	Rhineland-Palatinate	M	x	0.93	0	0	WC	West
FS0330f	hairs	2016	Bavaria	F	x	0.85	0	0	WC	Central
FS0337m	hairs	2014	Hesse	M	x	1	0	0	WC	contact zone
FS0343m	hairs	2014	Thuringia	M	x	0.99	0	0	WC	Central
FS0350m	hairs	2012	Bavaria	M	x	0.95	0	0	WC	Central
FS0358m	hairs	2014	Saarland	M	x	1	0	0	WC	West
FS0379f	hairs	2015	Bavaria	F	x	0.97	0	0	WC	Central
FS0382m	hairs	2012	Rhineland-Palatinate	M	x	0.95	0	0	WC_Bx1	excluded
FS0384m	tissue	2010	Saxony-Anhalt	M	x	1	0	0	WC	Central
FS0387m	hairs	2014	Rhineland-Palatinate	M	x	1	0	0	WC	West
FS0388m	hairs	2014	Baden-Württemberg	M	x	0.73	0	0	WC	West
FS0392f	hairs	2010	Hesse	F	x	0.9	0	0	WC	Central
FS0402m	hairs	2014	Bavaria	M	x	1	0	0	WC	Central
FS0416f	hairs	2014	Thuringia	F	x	0.97	0	0	WC	Central
FS0423m	hairs	2011	Hesse	M	x	0.98	0	0	WC	Central
FS0430m	hairs	2014	Lower Saxony	M	x	0.97	0	0	WC	Central
FS0442m	hairs	2014	Rhineland-Palatinate	M	x	0.98	0	0	WC	West
FS0445m	hairs	2012	Bavaria	M	x	0.95	0	0	WC	Central
FS0453m	hairs	2012	Thuringia	M	x	0.93	0	0	WC	Central
FS0461m	hairs	2014	Saarland	M	x	0.92	0	0	WC	West
FS0473m	hairs	2013	North Rhine-Westphalia	M	x	0.99	0.13	0	WC	West
FS0481m	hairs	2013	Lower Saxony	M	x	0.95	0	0	WC	Central
FS0501m	hairs	2014	North Rhine-Westphalia	M	x	0.99	0	0	WC	West
FS0513f	hairs	2012	Thuringia	F	x	0.95	0	0	WC	Central
FS0522f	hairs	2014	Baden-Württemberg	F	x	0.97	0	0	WC	West
FS0552m	hairs	2015	Bavaria	M	x	0.97	0	0	WC	Central
FS0558f	blood	2010	Baden-Württemberg	F	x	0.89	0	0	DC	excluded
FS0562f	blood	2010	Baden-Württemberg	F	x	0.98	0	0	WC	West
FS0569m	tissue	2009	Baden-Württemberg	M	x	1	0	0	WC	West
FS0570f	hairs	2009	Bavaria	F	x	0.98	0	0	WC	Central
FS0571f	hairs	2010	Bavaria	F	x	0.97	0	0	WC_Bx1	excluded
FS0575m	hairs	2010	Bavaria	M	x	1	0	0	WC	Central
FS0577m	tissue	2011	Bavaria	M	x	1	0	0	WC	Central
FS0579m	tissue	2008	Bavaria	M	x	1	0	0	WC_Bx1	excluded
FS0580f	hairs	2010	Bavaria	M	x	0.99	0	0	WC	Central
FS0581f	hairs	2012	Bavaria	F	x	0.98	0	0	WC	Central
FS0589m	tissue	2011	Bavaria	M	x	1	0	0	WC	Central
FS0591m	hairs	2012	Bavaria	M	x	1	0	0	WC	Central
FS0592m	tissue	2008	Bavaria	M	x	1	0	0	WC < 0.85	excluded
FS0599m	tissue	2011	Saarland	M	x	1	0	0	WC	West
FS0623f	tissue	2012	Thuringia	M	x	1	0	0	WC	Central
FS0628f	tissue	2013	Thuringia	F	x	0.98	0	0	WC	Central
FS0629f	tissue	2012	Thuringia	F	x	0.98	0	0	WC	Central
FS0632m	blood	2014	Rhineland-Palatinate	M	x	1	0	0	WC	West
FS0676m	hairs	2012	Hesse	M	x	1	0	0	WC	Central
FS0680m	hairs	2011	Hesse	M	x	1	0	0	WC	contact zone
FS0685f	tissue	2010	Hesse	F	x	0.98	0	0	WC	contact zone
FS0686f	tissue	2010	Hesse	F	x	0.98	0	0	WC	Central
FS0687f	tissue	2011	Hesse	F	x	0.98	0	0	WC	Central
FS0688f	tissue	2011	Hesse	F	x	0.98	0	0	WC	West
FS0690f	tissue	2010	Hesse	F	x	0.98	0	0	WC	Central
FS0693f	tissue	2010	Hesse	M	x	1	0	0	WC	contact zone
FS0697m	hairs	2010	Hesse	M	x	0.99	0	0	WC	Central
FS0698f	tissue	2009	Hesse	F	x	0.98	0	0	WC	West
FS0700m	tissue	2011	Hesse	M	x	1	0	0	WC	West
FS0701m	tissue	2010	Hesse	M	x	1	0	0	WC	Central
FS0702m	tissue	2012	Hesse	M	x	1	0	0	WC	West
FS0703m	tissue	2012	Hesse	M	x	1	0	0	WC	Central
FS0704m	tissue	2012	Hesse	M	x	1	0	0	WC	West
FS0705m	tissue	2011	Hesse	M	x	1	0	0	WC	West
FS0706m	tissue	2011	Hesse	M	x	1	0	0	WC	West
FS0707m	tissue	2012	Hesse	M	x	1	0	0	WC	West
FS0708m	tissue	2010	Hesse	M	x	1	0	0	WC	Central
FS0709m	tissue	2010	Hesse	M	x	1	0	0	WC	Central
FS0711m	tissue	2009	Hesse	M	x	1	0	0	WC	West
FS0713m	hairs	2010	Hesse	M	x	1	0	0	WC	Central
FS0715m	tissue	2009	Hesse	M	x	1	0	0	WC	Central
FS0717m	tissue	2009	Hesse	M	x	1	0	0	WC	West
FS0719m	hairs	2012	Hesse	M	x	1	0	0	WC	Central
FS0722f	tissue	2011	Hesse	F	x	0.98	0	0	WC	Central
FS0723f	tissue	2010	Hesse	F	x	0.98	0	0	WC	Central
FS0724f	tissue	2012	Hesse	M	x	1	0	0	WC	Central
FS0725m	tissue	2009	Hesse	M	x	1	0	0	WC	Central
FS0726m	tissue	2011	Hesse	M	x	1	0	0	WC	Central
FS0727m	tissue	2010	Hesse	M	x	1	0	0	WC	Central
FS0729m	tissue	2009	Hesse	M	x	1	0	0	WC	West
FS0730f	tissue	2012	Hesse	M	x	1	0	0	WC	West
FS0732f	tissue	2009	Hesse	F	x	0.98	0	0	WC	West
FS0734m	tissue	2011	Hesse	M	x	0.99	0	0	WC	West
FS0735m	tissue	2011	Hesse	M	x	1	0	0	WC	West
FS0737f	tissue	2010	Hesse	F	x	0.98	0	0	WC	Central
FS0738f	tissue	2010	Hesse	F	x	0.98	0	0	WC	Central
FS0739f	tissue	2010	Hesse	F	x	0.97	0	0	WC	Central
FS0744m	tissue	2009	Hesse	M	x	1	0	0	WC	Central
FS0775f	tissue	2011	Hesse	M	x	1	0	0	WC	Central
FS0776f	tissue	2011	Hesse	F	x	0.98	0	0	WC	Central
FS0779m	hairs	2010	Hesse	F	x	0.96	0.011	0	WC	Central
FS0781m	tissue	2011	Hesse	M	x	1	0	0	WC	Central
FS0782m	tissue	2011	Hesse	M	x	1	0	0	WC	Central
FS0783m	tissue	2010	Hesse	M	x	1	0	0	WC	Central
FS0784m	tissue	2012	Hesse	M	x	1	0	0	WC	Central
FS0785m	tissue	2010	Hesse	M	x	1	0	0	WC	contact zone
FS0786m	tissue	2010	Hesse	M	x	0.99	0	0	WC	Central
FS0788m	tissue	2009	Hesse	M	x	1	0	0	WC	West
FS0790m	hairs	2010	Hesse	M	x	1	0	0	WC	Central
FS0793m	tissue	2011	Hesse	M	x	1	0	0	WC	contact zone
FS0795m	hairs	2010	Hesse	M	x	1	0	0	WC	Central
FS0816m	hairs	2014	Bavaria	M	x	1	0	0	WC	Central
FS0820m	hairs	2014	Lower Saxony	M	x	1	0	0	WC	Central
FS0821m	hairs	2013	Rhineland-Palatinate	M	x	1	0	0	WC	West
FS0822m	hairs	2015	Hesse	M	x	0.96	0	0	WC	Central
FS0831m	hairs	2012	Thuringia	M	x	1	0	0	WC	Central
FS0834m	hairs	2014	North Rhine-Westphalia	M	x	1	0	0	WC	Central
FS0838m	tissue	2013	Lower Saxony	M	x	1	0	0	WC	Central
FS0841m	hairs	2013	Saxony-Anhalt	M	x	0.99	0	0	WC	Central
FS0843m	tissue	2014	Hesse	M	x	1	0	0	WC	Central
FS0855m	tissue	2013	Hesse	M	x	1	0	0	WC	West
FS0858m	hairs	2013	Lower Saxony	M	x	1	0	0	WC	Central
FS0887f	hairs	2014	Rhineland-Palatinate	F	x	0.98	0	0	WC	West
FS0892m	hairs	2008	Rhineland-Palatinate	M	x	0.99	0	0	WC < 0.85	excluded
FS0893m	hairs	2008	Rhineland-Palatinate	M	x	1	0	0	WC	West
FS0896m	tissue	2014	Hesse	M	x	1	0	0	WC	Central
FS0897f	tissue	2013	Hesse	F	x	0.98	0	0	WC	West
FS0938m	hairs	2014	Baden-Württemberg	M	x	1	0	0	WC_Bx1	excluded
FS0941m	hairs	2013	North Rhine-Westphalia	M	x	0.99	0	0	WC	contact zone
FS0942m	tissue	2013	Hesse	M	x	1	0	0	WC	West
FS0943m	tissue	2014	Hesse	M	x	1	0	0	WC	contact zone
FS0945f	tissue	2013	Thuringia	F	x	0.98	0	0	WC	Central
FS0946m	tissue	2013	Thuringia	M	x	1	0	0	WC	Central
FS0953m	hairs	2014	Bavaria	M	x	0.94	0	0	WC < 0.85	excluded
FS0954f	hairs	2014	Bavaria	F	x	0.98	0	0	WC	Central
FS0956f	hairs	2014	Bavaria	F	x	0.98	0	0	WC	Central
FS0960m	hairs	2014	Rhineland-Palatinate	M	x	1	0	0	WC	West
FS0962f	hairs	2014	Hesse	F	x	0.98	0	0	WC	Central
FS0963f	hairs	2014	Hesse	F	x	0.98	0	0	WC	Central
FS0965f	hairs	2013	Rhineland-Palatinate	F	x	0.98	0	0	WC	West
FS0966m	hairs	2014	Lower Saxony	M	x	0.98	0	0	WC	Central
FS0972m	tissue	2013	Hesse	M	x	0.99	0	0	WC	contact zone
FS0974m	tissue	2013	Hesse	M	x	1	0	0	WC	contact zone
FS1027m	hairs	2015	Hesse	M	x	1	0	0	WC	Central
FS1028m	hairs	2015	Bavaria	M	x	0.99	0	0	WC	Central
FS1063m	hairs	2015	Bavaria	M	x	1	0	0	WC	Central
FS1066m	hairs	2012	Lower Saxony	M	x	1	0	0	WC	Central
FS1067m	hairs	2013	Lower Saxony	M	x	1	0	0	WC_Bx1	excluded
FS1068m	hairs	2010	Lower Saxony	M	x	1	0	0	WC	Central
FS1076m	hairs	2015	Bavaria	M	x	0.98	0	0	WC	Central
FS1109m	tissue	2012	Hesse	M	x	1	0	0	WC	West
FS1120f	tissue	2013	Hesse	F	x	0.98	0	0	WC	West
FS1166m	hairs	2012	Lower Saxony	M	x	1	0	0	WC	Central
FS1176f	blood	2014	Rhineland-Palatinate	F	x	0.98	0	0	WC	West
FS1182m	hairs	2015	North Rhine-Westphalia	M	x	1	0	0	WC	contact zone
FS1188f	tissue	2013	Hesse	F	x	0.98	0	0	WC	Central
FS1189f	tissue	2013	Hesse	F	x	0.97	0	0	WC	West
FS1190f	tissue	2012	Hesse	F	x	0.98	0	0	WC	West
FS1191m	tissue	2013	Hesse	M	x	1	0	0	WC	West
FS1193m	tissue	2013	Hesse	M	x	1	0	0	WC	West
FS1196f	tissue	2013	Hesse	F	x	0.98	0	0	WC	West
FS1197f	tissue	2013	Hesse	F	x	0.98	0	0	WC	West
FS1199f	tissue	2013	Hesse	F	x	0.99	0	0	WC	Central
FS1201f	hairs	2013	Hesse	F	x	0.98	0	0	WC_Bx1	excluded
FS1207m	hairs	2016	Saxony	M	x	1	0	0	WC	Central
FS1208f	blood	2015	Rhineland-Palatinate	F	x	0.98	0	0	WC	West
FS1258m	tissue	2015	Saxony	M	x	0.99	0	0	WC	Central
FS1259m	hairs	2015	Bavaria	M	x	1	0	0	WC	Central
FS1260m	hairs	2015	Bavaria	M	x	1	0	0	WC	Central
FS1262m	hairs	2015	Bavaria	M	x	1	0	0	WC	Central
FS1263m	hairs	2015	Bavaria	M	x	1	0.005	0	WC	Central
FS1270f	hairs	2012	Lower Saxony	F	x	0.97	0	0	WC	Central
FS1276m	hairs	2013	Lower Saxony	M	x	1	0	0	WC	Central
FS1280f	tissue	2010	Lower Saxony	F	x	0.99	0	0	WC	Central
FS1284m	tissue	2012	Lower Saxony	M	x	1	0	0	WC	Central
FS1285m	tissue	2009	Lower Saxony	M	x	1	0	0	WC	Central
FS1287m	hairs	2012	Lower Saxony	M	x	1	0	0	WC	Central
FS1291f	tissue	2010	Lower Saxony	F	x	0.99	0	0	WC	Central
FS1296m	tissue	2008	Lower Saxony	M	x	1	0	0	WC	Central
FS1298m	tissue	2013	Lower Saxony	M	x	1	0	0	WC	Central
FS1303m	hairs	2010	Lower Saxony	M	x	0.99	0	0	WC	Central
FS1308f	tissue	2012	Lower Saxony	F	x	0.98	0	0	WC < 0.85	excluded
FS1309f	tissue	2012	Lower Saxony	F	x	0.98	0	0	WC	Central
FS1311f	tissue	2010	Lower Saxony	F	x	0.98	0	0	WC	Central
FS1314m	tissue	2010	Lower Saxony	M	x	1	0	0	WC	Central
FS1316m	tissue	2010	Lower Saxony	M	x	1	0	0	WC	Central
FS1317m	tissue	2010	Lower Saxony	M	x	0.99	0	0	WC	Central
FS1319m	hairs	2008	Lower Saxony	M	x	1	0	0	WC	Central
FS1321f	hairs	2013	North Rhine-Westphalia	F	x	0.97	0	0	WC	Central
FS1329m	tissue	2012	North Rhine-Westphalia	M	x	1	0	0	WC	West
FS1330m	hairs	2010	North Rhine-Westphalia	M	x	1	0	0	WC	West
FS1331m	hairs	2012	North Rhine-Westphalia	M	x	1	0	0	WC	West
FS1334f	hairs	2012	North Rhine-Westphalia	M	x	0.95	0	0	WC	Central
FS1335m	tissue	2011	North Rhine-Westphalia	M	x	1	0	0	WC	Central
FS1336m	tissue	2012	North Rhine-Westphalia	M	x	1	0	0	WC	West
FS1346f	hairs	2012	Rhineland-Palatinate	M	x	0.98	0	0	WC	West
FS1348f	hairs	2011	Rhineland-Palatinate	F	x	0.89	0	0	WC < 0.85	excluded
FS1350m	hairs	2012	Rhineland-Palatinate	M	x	1	0	0	WC	West
FS1352f	tissue	2010	Rhineland-Palatinate	F	x	0.98	0	0	WC	West
FS1355m	tissue	2011	Rhineland-Palatinate	M	x	1	0	0	WC	West
FS1356m	tissue	2011	Rhineland-Palatinate	M	x	1	0	0	WC	West
FS1357m	tissue	2010	Rhineland-Palatinate	M	x	1	0	0	WC	West
FS1364m	hairs	2010	Rhineland-Palatinate	M	x	0.94	0	0	WC	West
FS1376f	hairs	2012	Rhineland-Palatinate	M	x	0.91	0	0	WC	West
FS1377f	blood	2012	Rhineland-Palatinate	F	x	0.98	0	0	WC	West
FS1382f	tissue	2010	Rhineland-Palatinate	F	x	0.98	0	0	WC	West
FS1383m	tissue	2010	Rhineland-Palatinate	M	x	1	0	0	WC	West
FS1384m	tissue	2011	Rhineland-Palatinate	M	x	1	0	0	WC	West
FS1385m	hairs	2012	Rhineland-Palatinate	M	x	1	0	0	WC	West
FS1386m	tissue	2012	Rhineland-Palatinate	M	x	1	0	0	WC	West
FS1387m	tissue	2013	Rhineland-Palatinate	M	x	1	0	0	WC	West
FS1398m	tissue	2010	Rhineland-Palatinate	M	x	1	0	0	WC_Bx1	excluded
FS1403m	hairs	2012	Rhineland-Palatinate	M	x	1	0	0	WC	West
FS1405f	tissue	2008	Rhineland-Palatinate	M	x	1	0	0	WC	West
FS1409m	tissue	2013	Rhineland-Palatinate	M	x	1	0	0	WC	West
FS1421f	tissue	2012	Rhineland-Palatinate	F	x	0.98	0	0	WC	West
FS1424f	hairs	2010	Rhineland-Palatinate	F	x	0.98	0	0	WC	West
FS1425f	hairs	2012	Rhineland-Palatinate	F	x	0.97	0	0	WC	West
FS1428m	tissue	2012	Rhineland-Palatinate	M	x	1	0	0	WC	West
FS1441f	tissue	2009	Saarland	M	x	1	0	0	WC	West
FS1455m	tissue	2009	Saarland	M	x	1	0	0	WC	West
FS1464m	tissue	2012	Saxony-Anhalt	M	x	1	0	0	WC	Central
FS1465f	tissue	2013	Saxony-Anhalt	F	x	0.98	0	0	WC	Central
FS1466f	tissue	2012	Saxony-Anhalt	F	x	0.98	0	0	WC	Central
FS1467m	tissue	2011	Saxony-Anhalt	M	x	1	0	0	WC	Central
FS1468m	tissue	2008	Saxony-Anhalt	M	x	1	0	0	WC	Central
FS1469m	tissue	2009	Saxony-Anhalt	M	x	1	0	0	WC	Central
FS1470m	tissue	2012	Saxony-Anhalt	M	x	1	0	0	WC_Bx1	excluded
FS1471m	tissue	2012	Saxony-Anhalt	M	x	1	0	0	WC	Central
FS1474f	tissue	2008	Saxony-Anhalt	M	x	1	0	0	WC	Central
FS1476f	tissue	2011	Saxony-Anhalt	F	x	0.99	0	0	WC	Central
FS1477f	tissue	2013	Saxony-Anhalt	F	x	0.98	0	0	WC	Central
FS1478f	tissue	2008	Saxony-Anhalt	F	x	0.98	0	0	WC	Central
FS1481m	tissue	2010	Saxony-Anhalt	M	x	1	0	0	WC	Central
FS1482m	tissue	2009	Saxony-Anhalt	M	x	1	0	0	WC	Central
FS1483m	tissue	2010	Saxony-Anhalt	M	x	1	0	0	WC	Central
FS1484m	tissue	2013	Saxony-Anhalt	M	x	1	0	0	WC	Central
FS1485m	tissue	2013	Saxony-Anhalt	M	x	1	0	0	WC	Central
FS1486m	tissue	2008	Saxony-Anhalt	M	x	1	0	0	WC	Central
FS1487m	tissue	2009	Saxony-Anhalt	M	x	1	0	0	WC	Central
FS1488m	tissue	2009	Saxony-Anhalt	M	x	1	0	0	WC	Central
FS1489m	tissue	2011	Saxony-Anhalt	M	x	1	0	0	WC	Central
FS1490m	tissue	2012	Saxony-Anhalt	M	x	1	0	0	WC	Central
FS1491m	tissue	2011	Saxony-Anhalt	M	x	1	0	0	WC	Central
FS1492m	tissue	2012	Saxony-Anhalt	M	x	1	0	0	WC	Central
FS1497m	hairs	2010	Thuringia	M	x	1	0	0	WC	Central
FS1502m	tissue	2010	Thuringia	M	x	1	0	0	WC	Central
FS1504f	tissue	2010	Thuringia	F	x	0.98	0	0.006	WC	Central
FS1506f	tissue	2008	Thuringia	F	x	0.98	0	0	WC	Central
FS1507f	hairs	2012	Thuringia	M	x	0.97	0	0	WC	Central
FS1509m	tissue	2009	Thuringia	M	x	1	0	0	WC	Central
FS1510m	tissue	2011	Thuringia	M	x	1	0	0	WC	Central
FS1525f	tissue	2008	Thuringia	F	x	0.98	0	0	WC	Central
FS1526f	tissue	2009	Thuringia	F	x	0.99	0	0	WC	Central
FS1528f	tissue	2011	Thuringia	F	x	0.98	0	0	WC	Central
FS1530f	hairs	2011	Thuringia	F	x	0.98	0	0	WC	Central
FS1532m	tissue	2010	Thuringia	M	x	1	0	0	WC	Central
FS1535m	tissue	2011	Thuringia	M	x	1	0	0	WC < 0.85	excluded
FS1550f	hairs	2012	Hesse	F	x	0.98	0	0	WC < 0.85	excluded
FS1551m	hairs	2014	Lower Saxony	M	x	1	0	0	WC < 0.85	excluded
FS1552m	hairs	2015	Bavaria	M	x	1	0	0	WC	Central
FS1553f	tissue	2010	Hesse	F	x	0.98	0	0	WC	West
FS1556m	hairs	2012	Lower Saxony	M	x	0.99	0	0	WC	Central
FS1558f	hairs	2012	Hesse	F	x	0.98	0	0	WC	Central
FS1561m	hairs	2009	Rhineland-Palatinate	M	x	0.99	0.051	0	WC	West
FS1565m	hairs	2014	Thuringia	M	x	1	0	0	WC	Central
FS1578m	hairs	2012	North Rhine-Westphalia	M	x	1	0	0	WC	Central
FS1579m	hairs	2014	Hesse	M	x	1	0.019	0	WC	contact zone
FS1580m	tissue	2012	Hesse	M	x	1	0	0	WC	West
FS1581m	tissue	2013	Hesse	M	x	1	0	0	WC	West
FS1583m	tissue	2009	Thuringia	M	x	1	0	0	WC	Central
FS1588m	tissue	2012	Hesse	M	x	1	0	0	WC	Central
FS1590m	tissue	2009	Thuringia	M	x	1	0	0	WC	Central
FS1602f	tissue	2009	Hesse	F	x	0.98	0	0	WC	West
FS1609f	tissue	2013	Hesse	F	x	0.98	0	0	WC	West
FS1610f	tissue	2013	Hesse	F	x	0.98	0	0	WC	West
FS1611m	hairs	2015	Bavaria	M	x	0.99	0	0	WC	Central
FS1625m	hairs	2010	Hesse	F	x	0.98	0	0	WC	Central
FS1630m	hairs	2011	Lower Saxony	M	x	1	0	0	WC	Central
FS1631m	hairs	2015	Saarland	M	x	1	0	0	WC	West
FS1635m	hairs	2014	Rhineland-Palatinate	M	x	0.99	0	0	WC	West
FS1638m	hairs	2015	Lower Saxony	M	x	0.94	0	0	WC_Bx1	excluded
FS1652f	tissue	2011	Hesse	M	x	1	0	0	WC	West
FS1657f	scat	2010	North Rhine-Westphalia	F	x	0.97	0	0	WC	contact zone
FS1658f	tissue	2013	Rhineland-Palatinate	F	x	0.98	0	0	WC	West
FS1663f	blood	2015	Rhineland-Palatinate	F	x	0.98	0	0	WC	West
FS1686m	hairs	2011	Thuringia	M	x	0.99	0	0	WC	Central
FS169f	tissue	2012	Saxony-Anhalt	F	x	0.98	0	0	WC	Central
FS1703m	hairs	2014	Saxony-Anhalt	M	x	0.98	0	0.013	WC	Central
FS1708m	blood	2014	Rhineland-Palatinate	M	x	1	0	0	WC	West
FS1718f	tissue	2015	Rhineland-Palatinate	F	x	0.98	0	0	WC	West
FS1721m	tissue	2012	Hesse	M	x	1	0	0	WC	Central
FS1729m	hairs	2010	North Rhine-Westphalia	F	x	0.97	0	0	WC	West
FS1730f	hairs	2012	North Rhine-Westphalia	F	x	0.97	0	0	WC	Central
FS1731m	hairs	2011	North Rhine-Westphalia	M	x	1	0	0	WC	contact zone
FS1732m	hairs	2012	Rhineland-Palatinate	M	x	1	0	0	WC	West
FS1734m	hairs	2012	Rhineland-Palatinate	M	x	0.95	0	0	WC	West
FS1737m	hairs	2010	Thuringia	M	x	1	0	0	WC	Central
FS1743m	tissue	2011	Hesse	M	x	1	0	0	WC	Central
FS1757m	hairs	2014	Bavaria	M	x	1	0	0	WC	Central
FS1764f	hairs	2014	Saxony-Anhalt	F	x	0.98	0	0	WC	Central
FS1780f	tissue	2011	Hesse	F	x	0.98	0	0	WC	West
FS1782m	tissue	2009	Hesse	M	x	1	0	0	WC	West
FS1783m	tissue	2011	Hesse	M	x	1	0	0	WC	Central
FS1792m	tissue	2010	Saarland	M	x	1	0	0	WC	West
FS1800f	hairs	2014	Saxony-Anhalt	F	x	0.97	0	0	WC	Central
FS1801f	blood	2015	Rhineland-Palatinate	F	x	0.98	0	0	WC	West
FS1806m	hairs	2015	Bavaria	M	x	1	0	0	WC	Central
FS1809m	tissue	2009	Saxony-Anhalt	M	x	1	0	0	WC	Central
FS1812f	tissue	2009	Hesse	F	x	0.98	0	0	WC	West
FS1819f	hairs	2015	Lower Saxony	F	x	0.98	0	0	WC	Central
FS1821m	tissue	2012	Hesse	M	x	1	0	0	WC	Central
FS1833f	tissue	2011	Thuringia	F	x	0.98	0	0	WC	Central
FS1847f	tissue	2012	Hesse	F	x	0.98	0	0	WC	West
FS1854m	hairs	2015	Hesse	M	x	1	0	0	WC	Central
FS1855m	hairs	2013	Lower Saxony	M	x	0.99	0	0	WC	Central
FS1858f	hairs	2014	Lower Saxony	F	x	0.98	0	0	WC_Bx1	excluded
FS1860f	tissue	2013	Hesse	F	x	0.98	0	0	WC	Central
FS1862f	hairs	2013	North Rhine-Westphalia	F	x	0.95	0	0	WC	Central
FS1863m	hairs	2013	Hesse	M	x	0.91	0	0	WC	Central
FS1898m	hairs	2014	Lower Saxony	M	x	1	0	0	WC	Central
FS1907f	tissue	2009	Baden-Württemberg	F	x	0.98	0	0	WC < 0.85	excluded
FS1910m	tissue	2011	Hesse	M	x	1	0	0	WC	West
FS1911m	tissue	2010	Hesse	M	x	1	0	0	WC	West
FS1912m	tissue	2013	North Rhine-Westphalia	M	x	1	0	0	WC	Central
FS1921f	hairs	2012	Rhineland-Palatinate	F	x	0.98	0	0	WC	West
FS1924f	tissue	2011	Thuringia	F	x	0.98	0	0	WC	Central
FS1931m	hairs	2012	Bavaria	M	x	1	0	0	WC	Central
FS1932f	hairs	2015	Bavaria	F	x	0.98	0	0	WC	Central
FS1937m	hairs	2012	Hesse	M	x	1	0	0	WC	Central
FS1938m	hairs	2011	Rhineland-Palatinate	M	x	1	0	0	WC	West
FS1945m	hairs	2013	Lower Saxony	M	x	0.98	0	0	WC	Central
FS1955f	hairs	2014	Hesse	F	x	0.98	0	0	WC	Central
FS1958f	tissue	2009	Hesse	M	x	1	0	0	WC	West
FS1960f	tissue	2011	Saxony-Anhalt	F	x	0.98	0	0	WC	Central
FS1965m	tissue	2011	Thuringia	M	x	1	0	0	WC	Central
FS1966m	tissue	2010	Thuringia	M	x	1	0	0	WC	Central
FS1975m	hairs	2013	Hesse	M	x	1	0	0	WC	Central
FS1977f	hairs	2014	Hesse	F	x	0.97	0	0	WC < 0.85	excluded
FS1978f	hairs	2014	Saxony-Anhalt	F	x	0.98	0	0	WC	Central
FS1983f	hairs	2013	Thuringia	F	x	0.93	0	0	WC	Central
FS1984m	hairs	2015	Rhineland-Palatinate	M	x	1	0	0	WC	West
FS1986f	blood	2015	Rhineland-Palatinate	F	x	0.98	0	0	WC	West
FS1991m	hairs	2015	Bavaria	M	x	1	0	0	WC	Central
FS1993m	hairs	2009	Rhineland-Palatinate	M	x	0.97	0	0	WC	West
FS2020m	hairs	2014	North Rhine-Westphalia	M	x	1	0	0	WC	West
FS2021m	hairs	2015	Rhineland-Palatinate	M	x	1	0	0	WC	West
FS2025m	hairs	2013	North Rhine-Westphalia	M	x	1	0	0	WC	West
FS2026m	hairs	2015	Hesse	M	x	0.99	0	0	WC	Central
FS2028f	hairs	2013	Thuringia	F	x	0.98	0	0	WC	Central
FS2063f	hairs	2012	Rhineland-Palatinate	F	x	0.82	0	0	WC	West
FS2089m	tissue	2011	North Rhine-Westphalia	M	x	1	0	0	WC	West
FS2096m	hairs	2014	Bavaria	M	x	0.99	0	0	WC	Central
FS2102m	hairs	2015	Saxony-Anhalt	M	x	1	0	0	WC	Central
FS2125m	hairs	2015	Rhineland-Palatinate	M	x	1	0	0	WC	West
FS2132m	hairs	2015	Hesse	M	x	0.99	0	0	WC	Central
FS2135m	tissue	2015	Rhineland-Palatinate	M	x	1	0	0	WC	West
FS2139m	hairs	2014	Rhineland-Palatinate	M	x	0.98	0	0	WC	West
FS2144m	tissue	2013	Rhineland-Palatinate	M	x	1	0	0	WC	West
FS2146f	hairs	2011	Rhineland-Palatinate	F	x	0.97	0	0	WC	West
FS2157f	hairs	2013	Baden-Württemberg	F	x	0.98	0	0	WC	West
FS2169m	hairs	2011	Hesse	M	x	0.99	0	0	WC	Central
FS2174f	hairs	2014	Hesse	F	x	0.96	0	0	WC	Central
FS2176f	hairs	2014	Hesse	F	x	0.98	0	0	WC	Central
FS2185m	hairs	2014	Lower Saxony	M	x	0.98	0	0	WC	Central
FS2194m	hairs	2012	Rhineland-Palatinate	M	x	0.98	0	0	WC	West
FS2195m	hairs	2012	Rhineland-Palatinate	M	x	1	0	0	WC	West
FS2198m	tissue	2009	Rhineland-Palatinate	M	x	1	0	0	WC	West
FS2199m	tissue	2009	Thuringia	M	x	1	0	0	WC	Central
FS2200m	tissue	2009	Thuringia	M	x	1	0	0	WC	Central
FS2206m	hairs	2014	Hesse	M	x	1	0	0	WC	Central
FS2208f	hairs	2010	Hesse	M?	x	0.94	0.078	0.052	WC < 0.85	excluded
FS2210f	hairs	2013	Saxony-Anhalt	M	x	0.98	0	0	WC	Central
FS2215m	hairs	2011	Lower Saxony	M	x	1	0	0	WC	Central
FS2218m	hairs	2012	Hesse	M	x	1	0	0	WC < 0.85	excluded
FS2219f	hairs	2015	Bavaria	M	x	0.99	0	0	WC	Central
FS2220m	hairs	2014	Rhineland-Palatinate	M	x	1	0	0	WC	West
FS2223m	hairs	2014	Saxony-Anhalt	M	x	0.98	0	0	WC	Central
FS2229m	tissue	2015	Thuringia	M	x	1	0	0	WC	Central
FS2236m	hairs	2015	Hesse	M	x	1	0	0	WC	Central
FS2237f	hairs	2012	Saarland	F	x	0.98	0	0	WC	West
FS2241f	hairs	2015	Bavaria	F	x	0.98	0	0	WC	Central
FS2243f	hairs	2012	Hesse	F	x	0.88	0	0	WC	Central
FS2253m	hairs	2015	Saxony-Anhalt	M	x	0.99	0	0	WC	Central
FS2255m	hairs	2015	Hesse	M	x	0.98	0	0	WC	Central
FS2256f	hairs	2014	Hesse	F	x	0.97	0	0	WC	Central
FS2258m	scat	2010	Hesse	M	x	1	0	0	WC	contact zone
FS2263m	blood	2012	Rhineland-Palatinate	M	x	1	0	0	WC	West
FS2272m	hairs	2015	North Rhine-Westphalia	M	x	1	0	0	WC	Central
FS2275m	hairs	2012	Thuringia	M	x	1	0	0	WC	Central
FS2279f	hairs	2015	Bavaria	F	x	0.97	0	0	WC	Central
FS2280f	hairs	2012	Hesse	F	x	0.97	0	0	WC	West
FS2302m	hairs	2014	Thuringia	M	x	0.99	0	0	WC	Central
FS2304m	hairs	2014	Bavaria	M	x	1	0	0	WC	Central
FS2319m	tissue	2006	Baden-Württemberg	M	x	1	0	0	WC	West
FS2320f	hairs	2010	Bavaria	M	x	0.95	0	0	WC	Central
FS2340m	hairs	2015	Hesse	M	x	1	0	0	WC	Central
FS2341f	hairs	2013	Rhineland-Palatinate	F	x	0.98	0	0	WC	West
FS2343m	hairs	2015	Saxony-Anhalt	M	x	0.99	0	0	WC	Central
FS2370m	tissue	2012	Hesse	M	x	1	0	0	WC	contact zone
FS2391m	hairs	2012	Hesse	M	x	0.98	0	0	WC	contact zone
FS2395m	blood	2014	Rhineland-Palatinate	M	x	1	0	0	WC	Central
FS2407m	hairs	2013	Thuringia	F	x	0.98	0	0	WC	Central
FS2419m	tissue	2011	Thuringia	M	x	1	0	0	WC	Central
FS2434m	hairs	2015	Thuringia	M	x	0.97	0	0	WC	Central
FS2450m	blood	2014	Rhineland-Palatinate	M	x	1	0	0	WC	West
FS2451m	hairs	2014	Saxony-Anhalt	M	x	0.95	0	0	WC_Bx1	excluded
FS2454m	hairs	2012	Lower Saxony	M	x	0.96	0	0	WC	Central
FS2468m	hairs	2014	Bavaria	M	x	1	0	0	WC < 0.85	excluded
FS2474m	hairs	2014	North Rhine-Westphalia	M	x	0.99	0	0	WC	contact zone
FS2477m	hairs	2013	Thuringia	M	x	0.99	0	0	WC	Central
FS2482m	hairs	2015	Hesse	M	x	1	0	0	WC	Central
FS2483m	hairs	2012	Bavaria	M	x	0.99	0	0	WC	Central
FS2491m	hairs	2015	Saxony-Anhalt	M	x	0.99	0	0	WC	Central
FS2497m	hairs	2012	Thuringia	M	x	1	0	0	WC	Central
FS2529f	hairs	2014	Saxony-Anhalt	F	x	0.97	0	0	WC	Central
FS2530f	hairs	2016	Bavaria	M	x	0.99	0	0	WC	Central
FS2536f	hairs	2015	Baden-Württemberg	M?	x	0.97	0	0.006	WC	Central
FS2545f	hairs	2015	Baden-Württemberg	F	x	0.97	0.013	0	WC	West
FS2555m	hairs	2017	Thuringia	M	x	0.82	0	0	WC	Central
FS2571f	hairs	2013	Rhineland-Palatinate	F	x	0.93	0.278	0.023	WC	West
FS2573m	hairs	2015	Bavaria	M	x	1	0	0	WC	Central
FS2576m	hairs	2013	North Rhine-Westphalia	M	x	0.89	0	0	WC	Central
FS2578f	hairs	2014	Hesse	F	x	0.95	0	0	WC	Central
FS2603m	hairs	2012	North Rhine-Westphalia	M	x	0.97	0	0	WC	Central
FS2606m	hairs	2012	Hesse	M	x	0.99	0	0	WC	Central
FS2607m	hairs	2014	Saxony-Anhalt	M	x	0.99	0	0	WC	Central
FS2617m	hairs	2015	Hesse	M	x	0.98	0	0	WC	Central
FS2619m	hairs	2012	Bavaria	M	x	1	0	0	WC	Central
FS2643f	hairs	2013	Rhineland-Palatinate	F	x	0.98	0	0	WC	West
FS2669m	hairs	2013	Lower Saxony	M	x	1	0	0	WC	Central
FS2673m	hairs	2014	Lower Saxony	M	x	0.88	0	0	WC	Central
FS2676m	hairs	2013	Rhineland-Palatinate	M	x	0.98	0	0	WC < 0.85	excluded
FS2686f	hairs	2012	Baden-Württemberg	F	x	0.82	0	0	WC	West
FS2697f	hairs	2014	Rhineland-Palatinate	F	x	0.87	0.333	0.036	WC	West
FS2701f	hairs	2012	North Rhine-Westphalia	F	x	0.93	0	0	WC < 0.85	excluded
FS2707f	hairs	2013	Baden-Württemberg	F	x	0.95	0	0	F2	excluded
FS2708m	hairs	2012	Bavaria	M	x	0.96	0	0	WC	Central
FS2713m	hairs	2014	Rhineland-Palatinate	M	x	1	0	0	WC	West
FS2728m	hairs	2014	Rhineland-Palatinate	M	x	0.99	0	0	WC	West
FS2730f	hairs	2013	Thuringia	F	x	0.97	0	0	WC	Central
FS2733m	hairs	2014	Rhineland-Palatinate	M	x	0.99	0	0	WC	West
FS2757m	hairs	2012	Hesse	M	x	0.94	0	0	WC	Central
FS2763f	hairs	2010	Thuringia	F	x	0.97	0	0	WC	Central
FS2772m	hairs	2011	Baden-Württemberg	M	x	0.97	0	0	WC < 0.85	excluded
FS2777m	hairs	2013	Baden-Württemberg	M	x	1	0	0	WC	West
FS2781f	hairs	2014	Saxony-Anhalt	F	x	0.92	0	0	WC	Central
FS2809m	hairs	2013	Baden-Württemberg	M	x	1	0	0	WC	West
FS2814m	hairs	2012	North Rhine-Westphalia	M	x	0.9	0	0	WC	contact zone
FS2815m	hairs	2012	Rhineland-Palatinate	M	x	0.96	0	0	WC	West
FS2850m	hairs	2012	Hesse	M	x	0.9	0	0	WC	Central
FS2854m	hairs	2012	Hesse	M	x	0.98	0	0	WC	Central
FS2861f	hairs	2014	Bavaria	M	x	0.98	0.272	0.019	WC	Central
FS2862m	hairs	2015	Rhineland-Palatinate	M	x	0.99	0	0	WC	West
FS2866m	hairs	2013	Baden-Württemberg	F	x	0.88	0	0	WC	West
FS2893f	hairs	2012	Rhineland-Palatinate	M	x	0.97	0	0	WC	West
FS2906f	hairs	2009	Rhineland-Palatinate	F	x	0.9	0	0	WC	West
FS2916f	hairs	2015	Rhineland-Palatinate	M	x	0.97	0	0	WC_Bx1	excluded
FS2928f	hairs	2014	Bavaria	F	x	0.95	0	0	WC	Central
FS2930f	tissue	2013	Hesse	F	x	0.98	0	0	WC	West
FS2931m	hairs	2012	Rhineland-Palatinate	M	x	0.98	0	0	WC	West
FS2932m	hairs	2012	Rhineland-Palatinate	M	x	0.94	0	0	WC	West
FS2941f	hairs	2014	Hesse	F	x	0.94	0	0	WC	Central
FS2957m	hairs	2015	Bavaria	M	x	0.98	0	0	WC	Central
FS2979m	hairs	2014	Hesse	M	x	0.99	0	0	WC	Central
FS3010f	hairs	2012	Rhineland-Palatinate	M	x	0.92	0	0	DC	excluded
FS3013m	tissue	2015	Lower Saxony	M	x	1	0	0	WC	Central
FS3015m	tissue	2015	Lower Saxony	M	x	1	0	0	WC	Central
FS3016f	tissue	2015	Rhineland-Palatinate	F	x	0.98	0	0	WC	West
FS3027f	hairs	2018	Saxony	F	x	0.98	0	0	WC	Central
FS3045m	hairs	2015	Saxony-Anhalt	M	x	0.99	0	0	WC	Central
FS3049m	hairs	2018	Saxony	M	x	0.94	0	0	WC	Central
FS3056f	hairs	2016	Saxony-Anhalt	F	x	0.93	0	0	WC	Central
FS3057f	hairs	2016	Bavaria	F	x	0.94	0	0	WC	Central
FS3058m	hairs	2016	Bavaria	M	x	1	0	0	WC	Central
FS3062m	hairs	2016	North Rhine-Westphalia	M	x	1	0	0	WC	contact zone
FS3069f	tissue	2016	Hesse	F	x	0.98	0	0	WC	contact zone
FS3070m	tissue	2016	Rhineland-Palatinate	M	x	1	0	0	WC < 0.85	excluded
FS3073m	tissue	2016	Rhineland-Palatinate	M	x	1	0	0	WC	West
FS3078m	blood	2016	Hesse	M	x	1	0	0	WC	Central
FS3147m	hairs	2015	Rhineland-Palatinate	M	x	1	0	0	WC_Bx1	excluded
FS3158f	hairs	2015	North Rhine-Westphalia	F	x	0.98	0	0	WC	West
FS3176m	hairs	2016	Saxony-Anhalt	M	x	1	0	0	WC	Central
FS3194f	blood	2016	Rhineland-Palatinate	F	x	0.98	0	0	WC	West
FS3195f	blood	2016	Rhineland-Palatinate	F	x	0.98	0	0	WC	West
FS3199m	hairs	2018	Saxony	M	x	1	0	0	WC	Central
FS3208f	tissue	2015	Lower Saxony	F	x	0.98	0	0	WC	Central
FS3302m	hairs	2016	Rhineland-Palatinate	M	x	0.88	0	0	WC	West
FS3303f	hairs	2016	Rhineland-Palatinate	F	x	0.97	0	0	WC	West
FS3306m	hairs	2015	North Rhine-Westphalia	M	x	0.98	0	0	WC < 0.85	excluded
FS3308m	hairs	2016	North Rhine-Westphalia	M	x	1	0	0	WC	Central
FS3311m	hairs	2016	North Rhine-Westphalia	M	x	1	0	0	WC	Central
FS3313m	hairs	2016	North Rhine-Westphalia	M	x	0.98	0	0	WC	Central
FS3317f	hairs	2016	Hesse	F	x	0.98	0	0	WC	West
FS3318f	hairs	2016	Bavaria	F	x	0.98	0	0	WC	Central
FS3324m	hairs	2016	Bavaria	M	x	0.99	0	0	WC	Central
FS3336m	hairs	2017	Hesse	M	x	0.97	0	0	WC	Central
FS3343f	hairs	2016	North Rhine-Westphalia	F	x	0.98	0	0	WC	West
FS3344f	hairs	2015	Bavaria	M	x	0.92	0	0	WC	Central
FS3345m	hairs	2016	Bavaria	M	x	0.74	0	0	WC	Central
FS3346m	hairs	2016	Bavaria	M	x	0.94	0	0	WC	Central
FS3347f	hairs	2016	Bavaria	F	x	0.98	0	0	WC	Central
FS3348m	hairs	2016	Bavaria	M	x	1	0	0	WC	Central
FS3352f	hairs	2016	Bavaria	F	x	0.98	0	0	WC	Central
FS3354f	hairs	2016	Bavaria	F	x	0.96	0	0	WC	Central
FS3356f	hairs	2015	Bavaria	F	x	0.98	0	0.016	WC	Central
FS3359m	tissue	2015	Bavaria	M	x	1	0	0	WC	Central
FS3363m	tissue	2015	Hesse	M	x	1	0	0	WC	West
FS3364m	hairs	2016	Bavaria	M	x	0.92	0	0	WC	Central
FS3367f	hairs	2016	Bavaria	F	x	0.97	0	0	WC	Central
FS3369f	hairs	2016	Bavaria	F	x	0.73	0	0	WC	Central
FS3370m	hairs	2016	Bavaria	M	x	0.99	0	0	WC	Central
FS3374m	hairs	2016	Bavaria	M	x	0.99	0	0	WC	Central
FS3375m	hairs	2016	Bavaria	M	x	0.98	0	0	WC	Central
FS3376m	hairs	2016	Bavaria	M	x	1	0	0	WC	Central
FS3377m	tissue	2016	North Rhine-Westphalia	M	x	1	0	0	WC	contact zone
FS3378f	tissue	2016	North Rhine-Westphalia	F	x	0.98	0	0	WC	contact zone
FS3379m	tissue	2016	North Rhine-Westphalia	M	x	1	0	0	WC	West
FS3387m	hairs	2015	Bavaria	M	x	1	0	0	WC	Central
FS3399m	hairs	2016	Bavaria	M	x	1	0	0	WC	Central
FS3403m	tissue	2016	Hesse	M	x	1	0	0	WC_Bx1	excluded
FS3406f	hairs	2017	Bavaria	F	x	0.97	0.02	0	WC_Bx1	excluded
FS3410f	hairs	2017	Hesse	F	x	0.93	0	0	WC	West
FS3468m	hairs	2017	Thuringia	M	x	0.96	0	0	WC	Central
FS3469m	hairs	2017	Bavaria	M	x	1	0	0	WC	Central
FS3470m	hairs	2017	Bavaria	M	x	1	0	0	WC	Central
FS3472m	hairs	2017	Bavaria	M	x	0.96	0	0	WC	Central
FS3474m	hairs	2017	Bavaria	M	x	1	0	0	WC	Central
FS3475m	hairs	2017	Bavaria	M	x	1	0	0	WC	Central
FS3478m	hairs	2017	North Rhine-Westphalia	M	x	1	0	0	WC	West
FS3482m	blood	2017	Rhineland-Palatinate	M	x	1	0	0	WC	West
FS3489m	hairs	2017	Lower Saxony	M	x	1	0	0	WC	Central
FS3490m	hairs	2017	North Rhine-Westphalia	M	x	1	0	0	WC	West
FS3495m	hairs	2018	Saxony	M	x	1	0	0	WC	Central
FS3510m	hairs	2017	Rhineland-Palatinate	M	x	0.99	0	0	WC	West
FS3515m	hairs	2017	Hesse	M	x	0.99	0	0	WC	Central
FS3516m	hairs	2017	Bavaria	M	x	1	0	0	WC	Central
FS3518m	hairs	2017	Bavaria	M	x	0.99	0.056	0.003	WC	Central
FS3523m	hairs	2017	Hesse	M	x	0.87	0	0	WC	Central
FS3525m	hairs	2017	Saxony-Anhalt	M	x	1	0	0	WC	Central
FS3528m	hairs	2017	Saxony-Anhalt	M	x	0.97	0	0	WC	Central
FS3531m	tissue	2015	North Rhine-Westphalia	M	x	1	0	0	WC	West
FS3532f	hairs	2017	Hesse	F	x	0.98	0	0.011	WC	Central
FS3533m	tissue	2017	North Rhine-Westphalia	M	x	1	0	0	WC	West
FS3534m	tissue	2015	North Rhine-Westphalia	M	x	1	0	0	WC	West
FS3535m	tissue	2015	North Rhine-Westphalia	M	x	1	0	0	WC	West
FS3541m	tissue	2017	Hesse	M	x	1	0	0	WC	West
FS3544m	hairs	2017	Hesse	M	x	1	0	0	WC	Central
FS3545m	hairs	2017	Thuringia	M	x	1	0	0	WC	Central
FS3548f	hairs	2017	Hesse	F	x	0.98	0	0	WC	Central
FS3551f	hairs	2017	Hesse	F	x	0.98	0	0	WC	Central
FS3558f	hairs	2016	Lower Saxony	F	x	0.98	0	0	WC	Central
FS3574m	tissue	2017	Lower Saxony	M	x	1	0	0	WC	Central
FS3575f	tissue	2017	Lower Saxony	F	x	0.98	0	0	WC	Central
FS3576m	tissue	2015	Lower Saxony	M	x	1	0	0	WC	Central
FS3577m	tissue	2017	Hesse	M	x	1	0	0	WC	contact zone
FS3578m	tissue	2017	Hesse	F	x	0.98	0	0	WC	contact zone
FS3579f	tissue	2017	Lower Saxony	F	x	0.98	0	0	WC	Central
FS3580f	tissue	2013	Lower Saxony	F	x	0.98	0	0	WC	Central
FS3581m	tissue	2016	Lower Saxony	M	x	1	0	0	WC	Central
FS3582f	tissue	2013	Lower Saxony	F	x	0.98	0	0	WC	Central
FS3583m	tissue	2017	Lower Saxony	M	x	1	0	0	WC	Central
FS3584m	tissue	2010	Lower Saxony	M	x	1	0	0	WC	Central
FS3585f	tissue	2013	Lower Saxony	F	x	0.98	0	0	WC	Central
FS3587m	tissue	2016	Lower Saxony	M	x	1	0	0	WC	Central
FS3591f	tissue	2013	Lower Saxony	F	x	0.98	0	0	WC	Central
FS3594m	hairs	2017	Hesse	M	x	0.99	0	0	WC	West
FS3617	hairs	2017	Rhineland-Palatinate	M	x	1	0	0	WC	West
FS3621m	hairs	2017	Rhineland-Palatinate	M	x	1	0	0	WC	West
FS3625m	hairs	2018	Saxony-Anhalt	M	x	1	0	0	WC	Central
FS3626m	hairs	2017	Saxony-Anhalt	M	x	1	0	0	WC	Central
FS3643m	hairs	2016	Thuringia	M	x	0.98	0.056	0.003	WC	Central
FS3670f	tissue	2017	North Rhine-Westphalia	F	x	0.98	0	0	WC	West
FS3672m	hairs	2018	North Rhine-Westphalia	M	x	1	0	0	WC	West
FS3676m	hairs	2018	Hesse	M	x	1	0.004	0	WC	Central
FS3682f	tissue	2016	North Rhine-Westphalia	F	x	0.98	0	0	WC	West
FS3684m	tissue	2015	North Rhine-Westphalia	M	x	1	0	0	WC	West
FS3685f	hairs	2018	Hesse	F	x	0.98	0	0	WC_Bx1	excluded
FS3687m	hairs	2018	Hesse	M	x	0.97	0	0	WC	Central
FS3689m	hairs	2018	Hesse	M	x	0.47	0.114	0.003	WC	Central
FS3696f	hairs	2018	North Rhine-Westphalia	F	x	0.96	0	0	WC	West
FS3732m	hairs	2018	Saxony	M	x	0.98	0	0	WC	Central
FS3761m	hairs	2018	Saxony	M	x	0.84	0	0	WC	Central
FS3766m	hairs	2018	Lower Saxony	M	x	1	0	0	WC	Central
FS3768m	hairs	2018	Saxony-Anhalt	M	x	1	0	0	WC	Central
FS3771m	hairs	2018	Lower Saxony	M	x	1	0	0	WC	Central
FS3772f	hairs	2018	Saxony-Anhalt	F	x	0.99	0	0	WC	Central
FS3775m	hairs	2018	Lower Saxony	M	x	0.99	0	0	WC	Central
FS3776m	hairs	2017	Saxony-Anhalt	M	x	1	0	0	WC	Central
FS3781x	hairs	2018	Saxony-Anhalt	M	x	0.95	0	0	WC	Central
FS3783m	hairs	2018	Saxony-Anhalt	M	x	1	0	0	WC	Central
FS3803f	hairs	2018	Thuringia	F	x	0.93	0	0	WC	Central
						mean	0.00221538	0.000293846
						mean %	0.00221538	0.000293846
						lowest	0	0
						highest	0.333	0.052
						highest %	0.333	0.052
